# Supplementary material for: Buffer and Salt Effects in Aqueous Host–Guest Systems: Screening, Competitive Binding, or Both?
Source: J Am Chem Soc. 2021 Oct 27;143(44):18605–16. doi: 10.1021/jacs.1c08457 (PMC8587612; doi:10.1021/jacs.1c08457)
Supplement: Supplementary file 3 — ja1c08457_si_003.xlsx [file ja1c08457_si_003.xlsx]

## Sheet: Binding
			RT (kJ/mol)	2.47896
		binding
		constant
	ion	K0	delta-delta	free energy					fitted NMR				Born
		M-1	rms error	kJ/mol					shift contants			ion	radius (Å)
	F-	60.5472	0.000780236	-10.1722			F-	L	-0.00159731			F -	1.48
	Cl-	452.187	0.000780236	-15.1566				J	0.0122483			Cl -	2.02
	Br-	2889.57	0.000780236	-19.7545			Cl-	L	0.183433			Br -	2.12
	I-	19848.7	0.000780236	-24.5315				J	0.348154			I -	2.36
							Br-	L	0.236741			Host 4+	6.5
								J	0.338888			Na +	1.94
							I-	L	0.262845
								J	0.236825
			Total F-
			Conc.	NMR delta-delta
			M	L			J
				expt	fit		expt	fit			error analysis
	System
	F-/Cl-		0	0	0		0	0
			0.00157251	-0.0057	-0.00499459		-0.0095	-0.00890318			4.97599e-07	3.56191e-07
			0.00390792	-0.0114	-0.0105272		-0.019	-0.0187147			7.61697e-07	8.14216e-08
			0.00697898	-0.0158	-0.0158513		-0.0282	-0.0281063			2.63183e-09	8.78216e-09
			0.0107506	-0.0205	-0.0206462		-0.0363	-0.0365213			2.1372e-08	4.89639e-08
			0.0151808	-0.0258	-0.024823		-0.0442	-0.0438158			9.54542e-07	1.47574e-07
			0.0202218	-0.0279	-0.0284013		-0.0499	-0.0500361			2.5128e-07	1.8518e-08
			0.0258215	-0.0311	-0.031444		-0.0546	-0.0553017			1.18344e-07	4.92426e-07
			0.0312562	-0.0329	-0.0337721		-0.0589	-0.0593142			7.60627e-07	1.71554e-07
			0.0384726	-0.036	-0.0362187		-0.0634	-0.0635132			4.78342e-08	1.28201e-08
			0.045408	-0.0385	-0.0380866		-0.0669	-0.0667053			1.70895e-07	3.79124e-08
			0.0544414	-0.0404	-0.0400291		-0.0706	-0.0700102			1.3759e-07	3.47915e-07
			Total Cl-
			Conc.	NMR delta-delta
			M	L			J
				expt	fit		expt	fit
	Cl-		0.0016	0	0		0	0
			0.00355653	0.0297	0.0310067		0.0589	0.0588504			1.70758e-06	2.4644e-09
			0.00548755	0.0481	0.0477807		0.0914	0.0906871			1.0196e-07	5.08278e-07
			0.00739359	0.0584	0.0583723		0.1103	0.11079			7.68891e-10	2.39841e-07
			0.00927515	0.0669	0.0657251		0.1257	0.124745			1.38034e-06	9.1137e-07
			0.0111326	0.0707	0.0711616		0.1345	0.135064			2.1307e-07	3.17745e-07
			0.0129665	0.0752	0.0753653		0.1428	0.143042			2.73179e-08	5.86732e-08
			0.0147773	0.0781	0.0787259		0.1487	0.149421			3.91739e-07	5.19284e-07
			0.0165654	0.081	0.0814826		0.1546	0.154653			2.32928e-07	2.79394e-09
			0.0183311	0.0847	0.0837907		0.1597	0.159034			8.26763e-07	4.44068e-07
			0.0200751	0.0858	0.0857558		0.1627	0.162763			1.95714e-09	3.99502e-09
			Total Br-
			Conc.	NMR delta-delta
			M	L			J
				expt	fit		expt	fit
	Br-/Cl-		0	0	0		0	0
			0.000339722	0.0445	0.0445696		0.0578	0.0580564			4.84027e-09	6.57363e-08
			0.000675415	0.0727	0.0736577		0.0942	0.0957825			9.17181e-07	2.50423e-06
			0.00100715	0.0944	0.0931899		0.1224	0.121041			1.46427e-06	1.84658e-06
			0.001335	0.1075	0.106868		0.1389	0.138695			3.98965e-07	4.19025e-08
			0.0017662	0.1193	0.119595		0.1537	0.155097			8.70517e-08	1.95255e-06
			0.00219077	0.1289	0.128489		0.1673	0.166547			1.69255e-07	5.66553e-07
			0.00271238	0.1354	0.13639		0.1776	0.176714			9.80529e-07	7.85482e-07
			0.00332535	0.1434	0.143041		0.1855	0.185267			1.29115e-07	5.40996e-08
			0.00412141	0.1487	0.14913		0.1926	0.193099			1.84751e-07	2.48857e-07
			0.00517818	0.1548	0.154646		0.2	0.200196			2.36763e-08	3.83407e-08
			Total I-
			Conc.	NMR delta-delta
			M	L			J
				expt	fit		expt	fit
	I-/Cl-		0	0	0		0	0
			7.61118e-05	0.0246	0.0263723		0.0165	0.0168648			3.1411e-06	1.331e-07
			0.000151455	0.0501	0.0507358		0.0324	0.0322983			4.04278e-07	1.03404e-08
			0.000226042	0.0735	0.0727443		0.0471	0.0461148			5.71095e-07	9.70522e-07
			0.000299882	0.0901	0.0921151		0.0571	0.0581744			4.06058e-06	1.15437e-06
			0.000372989	0.1102	0.108711		0.0694	0.068429			2.2182e-06	9.42778e-07
			0.000445372	0.1219	0.122586		0.0766	0.0769468			4.70123e-07	1.20249e-07
			0.000540775	0.1363	0.137279		0.0852	0.0859107			9.59286e-07	5.05078e-07
			0.000658285	0.1509	0.150728		0.0941	0.0940631			2.97177e-08	1.36291e-09
			0.0007968	0.1641	0.161806		0.1018	0.100741			5.26194e-06	1.12042e-06
			0.00100746	0.1734	0.172564		0.1068	0.107194			6.98382e-07	1.55624e-07
			0.00126374	0.1788	0.180332		0.1116	0.111834			2.34764e-06	5.499e-08
											6.08769e-07	0.000780236

## Sheet: F-
	Relevant constants
	Chloride	KA (M^-1)	452.187		R	0.00831446	kJ/(mol K)
	Floride	KB (M^-1)	60.5472		T	298.15	K
					RT	2.47896	kJ/mol
					e0	8.85188e-12	C^2/(J m)
					e	80
					NA	6.02214e+23	1/mol
					e charge	1.60218e-19
					ee0RT	18.857	Me^2Å^2		0.0113559	e^2/Å
					1/(ee0RT)	0.0530308	1/(M*e^2*Å^2)
					1/(8*pi*ee0RT)	3.50378	Å/e^2
																																							inverse
		total ion concentrations					NMR delta deltas			initial ion concentration distribution guess from non-screened model							ion and complex charges							ion and complex radii														ionic	Debye	Debye
		Host	Cl	Na	F					Host	Cl-	Host-Cl	F-	Host-F	Na+		Host	Cl-	Host-Cl	F-	Host-F	Na+		Host	Cl-	Host-Cl	F-	Host-F	Na+									strength	length	length
		H0	A0	X+0	B0		L	J		H	A	HA	B	HB	X		qH	qA	qHA	qB	qHB	qX		rH	rA	rHA	rB	rHB	rX									I	kap	lam
		M	M	M	M		ppm	ppm		M	M	M	M	M	M		e	e	e	e	e	e		Å	Å	Å	Å	Å	Å									Me^2	1/Å	Å
Iteration	1	0.0003824	0.0015296	0	0		0	0		0.000238801	0.00123019	9.16613e-05	0	0	0		4	-1	3	-1	3	1		6.5	2.02	6.56439	1.48	6.52548	1.94		0.00382082	0.00123019	0.000824952	0	0	0		0.00587595	0.0176524	56.6496		14.3531	0.96557	8.0654	0.97454	8.07037	0.966888		-7.25328
		0.000380876	0.00152351	0.00157251	0.00157251		-0.0057	-0.0095		0.000215181	0.00123477	8.29028e-05	0.0015476	3.13344e-05	0.00157251		4	-1	3	-1	3	1		6.5	2.02	6.56439	1.48	6.52548	1.94		0.0034429	0.00123477	0.000746125	0.0015476	0.00028201	0.00157251		0.00882591	0.0216344	46.2228		14.0274	0.958128	7.8808	0.968975	7.88661	0.95972		-7.10475
		0.000378614	0.00151446	0.00390792	0.00390792		-0.0114	-0.019		0.00018772	0.00123898	7.25694e-05	0.00382712	6.75991e-05	0.00390792		4	-1	3	-1	3	1		6.5	2.02	6.56439	1.48	6.52548	1.94		0.00300352	0.00123898	0.000653125	0.00382712	0.000608392	0.00390792		0.0132391	0.0264968	37.7405		13.6492	0.949196	7.66652	0.962265	7.67326	0.951109		-6.93188
		0.000375639	0.00150255	0.00697898	0.00697898		-0.0158	-0.0282		0.00016002	0.00124136	6.19802e-05	0.00689614	0.000103834	0.00697898		4	-1	3	-1	3	1		6.5	2.02	6.56439	1.48	6.52548	1.94		0.00256032	0.00124136	0.000557822	0.00689614	0.000934506	0.00697898		0.0191691	0.0318834	31.3642		13.2533	0.939492	7.44235	0.954939	7.44999	0.941749		-6.75049
		0.000371984	0.00148794	0.0107506	0.0107506		-0.0205	-0.0363		0.000135598	0.00124096	5.25038e-05	0.0106015	0.000135264	0.0107506		4	-1	3	-1	3	1		6.5	2.02	6.56439	1.48	6.52548	1.94		0.00216957	0.00124096	0.000472534	0.0106015	0.00121738	0.0107506		0.0264526	0.037454	26.6994		12.8674	0.929664	7.22391	0.947479	7.23237	0.932261		-6.57317
		0.000367692	0.00147077	0.0151808	0.0151808		-0.0258	-0.0442		0.00011456	0.00123754	4.42354e-05	0.0149962	0.000161649	0.0151808		4	-1	3	-1	3	1		6.5	2.02	6.56439	1.48	6.52548	1.94		0.00183296	0.00123754	0.000398119	0.0149962	0.00145484	0.0151808		0.0351004	0.043144	23.1782		12.4957	0.919836	7.01364	0.939979	7.02283	0.922765		-6.40194
		0.000362808	0.00145123	0.0202218	0.0202218		-0.0279	-0.0499		9.6085e-05	0.00123069	3.68963e-05	0.0203424	0.000183915	0.0202218		4	-1	3	-1	3	1		6.5	2.02	6.56439	1.48	6.52548	1.94		0.00153736	0.00123069	0.000332067	0.0203424	0.00165523	0.0202218		0.0453195	0.0490238	20.3983		12.1336	0.909895	6.80884	0.932353	6.81868	0.913154		-6.23463
		0.000357383	0.00142953	0.0258215	0.0258215		-0.0311	-0.0546		8.25969e-05	0.00122204	3.14939e-05	0.0256428	0.000199291	0.0258215		4	-1	3	-1	3	1		6.5	2.02	6.56439	1.48	6.52548	1.94		0.00132155	0.00122204	0.000283445	0.0256428	0.00179362	0.0258215		0.0560849	0.0545365	18.3364		11.8126	0.900768	6.6274	0.925314	6.63777	0.904322		-6.08596
		0.000352118	0.00140847	0.0312562	0.0312562		-0.0329	-0.0589		7.20463e-05	0.00121195	2.72444e-05	0.0310526	0.000210508	0.0312562		4	-1	3	-1	3	1		6.5	2.02	6.56439	1.48	6.52548	1.94		0.00115274	0.00121195	0.0002452	0.0310526	0.00189457	0.0312562		0.0668132	0.0595244	16.7998		11.5364	0.892666	6.47137	0.919036	6.48216	0.896477		-5.95775
		0.000345126	0.0013805	0.0384726	0.0384726		-0.036	-0.0634		6.1407e-05	0.00119733	2.2941e-05	0.0382003	0.000220721	0.0384726		4	-1	3	-1	3	1		6.5	2.02	6.56439	1.48	6.52548	1.94		0.000982512	0.00119733	0.000206469	0.0382003	0.00198649	0.0384726		0.0810456	0.0655585	15.2536		11.2192	0.883058	6.29216	0.911555	6.3034	0.887167		-5.81007
		0.000338407	0.00135363	0.045408	0.045408		-0.0385	-0.0669		5.33946e-05	0.00118194	1.96912e-05	0.0452463	0.000227321	0.045408		4	-1	3	-1	3	1		6.5	2.02	6.56439	1.48	6.52548	1.94		0.000854314	0.00118194	0.000177221	0.0452463	0.00204589	0.045408		0.0949136	0.0709461	14.0952		10.9503	0.874653	6.14034	0.904977	6.15192	0.879016		-5.6846
		0.000329655	0.00131862	0.0544414	0.0544414		-0.0404	-0.0706		4.54989e-05	0.00116121	1.64851e-05	0.0542938	0.00023244	0.0544414		4	-1	3	-1	3	1		6.5	2.02	6.56439	1.48	6.52548	1.94		0.000727982	0.00116121	0.000148366	0.0542938	0.00209196	0.0544414		0.112865	0.0773647	12.9258		10.6463	0.864845	5.96875	0.897263	5.9807	0.869499		-5.54238
										new ion concentration distribution guess based on above solution
Iteration	2	0.0003824	0.0015296	0	0		0	0		0.000271291	0.00141849	0.000111109	0	0	0		4	-1	3	-1	3	1		6.5	2.02	6.56439	1.48	6.52548	1.94		0.00434066	0.00141849	0.00099998	0	0	0		0.00675913	0.0189326	52.819		14.2468	0.963165	8.00512	0.972744	8.01037	0.964572		-7.20482
		0.000380876	0.00152351	0.00157251	0.00157251		-0.0057	-0.0095		0.000266221	0.0014235	0.000100006	0.00155786	1.4649e-05	0.00157251		4	-1	3	-1	3	1		6.5	2.02	6.56439	1.48	6.52548	1.94		0.00425953	0.0014235	0.000900055	0.00155786	0.000131841	0.00157251		0.0098453	0.0228496	43.7644		13.9309	0.95588	7.82613	0.967289	7.83219	0.957553		-7.06069
		0.000378614	0.00151446	0.00390792	0.00390792		-0.0114	-0.019		0.000258934	0.00142669	8.777e-05	0.00387601	3.19098e-05	0.00390792		4	-1	3	-1	3	1		6.5	2.02	6.56439	1.48	6.52548	1.94		0.00414295	0.00142669	0.00078993	0.00387601	0.000287188	0.00390792		0.0144307	0.0276635	36.1487		13.5615	0.947077	7.61683	0.960668	7.62377	0.949066		-6.89172
		0.000375639	0.00150255	0.00697898	0.00697898		-0.0158	-0.0282		0.000250314	0.00142659	7.59618e-05	0.00692961	4.93631e-05	0.00697898		4	-1	3	-1	3	1		6.5	2.02	6.56439	1.48	6.52548	1.94		0.00400503	0.00142659	0.000683656	0.00692961	0.000444268	0.00697898		0.0204681	0.032946	30.3527		13.178	0.937602	7.39967	0.953507	7.40748	0.939924		-6.71588
		0.000371984	0.00148794	0.0107506	0.0107506		-0.0205	-0.0363		0.00024089	0.00142254	6.54e-05	0.0106849	6.56941e-05	0.0107506		4	-1	3	-1	3	1		6.5	2.02	6.56439	1.48	6.52548	1.94		0.00385424	0.00142254	0.0005886	0.0106849	0.000591247	0.0107506		0.0278921	0.0384596	26.0013		12.8001	0.927912	7.18584	0.946145	7.19443	0.930569		-6.5422
		0.000367692	0.00147077	0.0151808	0.0151808		-0.0258	-0.0442		0.000231279	0.00141456	5.6206e-05	0.0151006	8.02067e-05	0.0151808		4	-1	3	-1	3	1		6.5	2.02	6.56439	1.48	6.52548	1.94		0.00370047	0.00141456	0.000505854	0.0151006	0.00072186	0.0151808		0.0366241	0.0440704	22.6909		12.4373	0.918255	6.98056	0.938769	6.98985	0.921237		-6.37495
		0.000362808	0.00145123	0.0202218	0.0202218		-0.0279	-0.0499		0.000222014	0.00140297	4.82672e-05	0.0201293	9.25271e-05	0.0202218		4	-1	3	-1	3	1		6.5	2.02	6.56439	1.48	6.52548	1.94		0.00355222	0.00140297	0.000434405	0.0201293	0.000832744	0.0202218		0.0465735	0.0496974	20.1218		12.0934	0.90877	6.78614	0.931487	6.79605	0.912065		-6.21606
		0.000357383	0.00142953	0.0258215	0.0258215		-0.0311	-0.0546		0.00021253	0.00138784	4.16893e-05	0.0257183	0.000103164	0.0258215		4	-1	3	-1	3	1		6.5	2.02	6.56439	1.48	6.52548	1.94		0.00340048	0.00138784	0.000375204	0.0257183	0.000928474	0.0258215		0.0576318	0.0552835	18.0886		11.7704	0.899545	6.60356	0.924369	6.61399	0.903138		-6.06639
		0.000352118	0.00140847	0.0312562	0.0312562		-0.0329	-0.0589		0.000204528	0.00137185	3.66222e-05	0.0311452	0.000110967	0.0312562		4	-1	3	-1	3	1		6.5	2.02	6.56439	1.48	6.52548	1.94		0.00327246	0.00137185	0.0003296	0.0311452	0.000998706	0.0312562		0.068374	0.0602157	16.607		11.4992	0.891555	6.45032	0.918173	6.46117	0.895401		-5.94043
		0.000345126	0.0013805	0.0384726	0.0384726		-0.036	-0.0634		0.000195035	0.00134918	3.13254e-05	0.0383538	0.000118765	0.0384726		4	-1	3	-1	3	1		6.5	2.02	6.56439	1.48	6.52548	1.94		0.00312056	0.00134918	0.000281928	0.0383538	0.00106889	0.0384726		0.0826469	0.066203	15.1051		11.1863	0.882044	6.2736	0.910763	6.28489	0.886184		-5.79475
		0.000338407	0.00135363	0.045408	0.045408		-0.0385	-0.0669		0.000186943	0.00132634	2.72892e-05	0.0452838	0.000124175	0.045408		4	-1	3	-1	3	1		6.5	2.02	6.56439	1.48	6.52548	1.94		0.00299109	0.00132634	0.000245603	0.0452838	0.00111757	0.045408		0.0963724	0.0714892	13.9881		10.9239	0.873814	6.12544	0.904319	6.13706	0.878203		-5.67227
		0.000329655	0.00131862	0.0544414	0.0544414		-0.0404	-0.0706		0.00017739	0.00129549	2.31318e-05	0.0543122	0.000129133	0.0544414		4	-1	3	-1	3	1		6.5	2.02	6.56439	1.48	6.52548	1.94		0.00283824	0.00129549	0.000208186	0.0543122	0.0011622	0.0544414		0.114258	0.0778407	12.8467		10.6244	0.864126	5.95641	0.896697	5.96838	0.868801		-5.53213
Iteration	3	0.0003824	0.0015296	0	0		0	0		0.000273469	0.00142067	0.000108931	0	0	0		4	-1	3	-1	3	1		6.5	2.02	6.56439	1.48	6.52548	1.94		0.0043755	0.00142067	0.000980383	0	0	0		0.00677655	0.0189569	52.7511		14.2448	0.963119	8.00398	0.972709	8.00923	0.964528		-7.2039
		0.000380876	0.00152351	0.00157251	0.00157251		-0.0057	-0.0095		0.000268264	0.00142527	9.8238e-05	0.00155814	1.4374e-05	0.00157251		4	-1	3	-1	3	1		6.5	2.02	6.56439	1.48	6.52548	1.94		0.00429222	0.00142527	0.000884142	0.00155814	0.000129366	0.00157251		0.00986165	0.0228686	43.7282		13.9294	0.955845	7.82528	0.967263	7.83134	0.95752		-7.06001
		0.000378614	0.00151446	0.00390792	0.00390792		-0.0114	-0.019		0.000260866	0.00142808	8.63739e-05	0.00387655	3.13741e-05	0.00390792		4	-1	3	-1	3	1		6.5	2.02	6.56439	1.48	6.52548	1.94		0.00417386	0.00142808	0.000777365	0.00387655	0.000282367	0.00390792		0.0144461	0.0276783	36.1293		13.5604	0.94705	7.6162	0.960648	7.62315	0.94904		-6.89121
		0.000375639	0.00150255	0.00697898	0.00697898		-0.0158	-0.0282		0.000252036	0.00142762	7.49382e-05	0.00693031	4.86648e-05	0.00697898		4	-1	3	-1	3	1		6.5	2.02	6.56439	1.48	6.52548	1.94		0.00403257	0.00142762	0.000674444	0.00693031	0.000437984	0.00697898		0.0204819	0.0329571	30.3425		13.1772	0.937582	7.39923	0.953492	7.40704	0.939905		-6.71553
		0.000371984	0.00148794	0.0107506	0.0107506		-0.0205	-0.0363		0.000242474	0.00142331	6.4627e-05	0.0106857	6.48828e-05	0.0107506		4	-1	3	-1	3	1		6.5	2.02	6.56439	1.48	6.52548	1.94		0.00387959	0.00142331	0.000581643	0.0106857	0.000583945	0.0107506		0.0279048	0.0384683	25.9954		12.7995	0.927897	7.18551	0.946134	7.19411	0.930554		-6.54194
		0.000367692	0.00147077	0.0151808	0.0151808		-0.0258	-0.0442		0.000232689	0.00141513	5.56391e-05	0.0151014	7.93643e-05	0.0151808		4	-1	3	-1	3	1		6.5	2.02	6.56439	1.48	6.52548	1.94		0.00372302	0.00141513	0.000500752	0.0151014	0.000714278	0.0151808		0.0366354	0.0440772	22.6875		12.4368	0.918243	6.98032	0.938761	6.98961	0.921226		-6.37475
		0.000362808	0.00145123	0.0202218	0.0202218		-0.0279	-0.0499		0.000222996	0.00140329	4.79387e-05	0.0201299	9.1873e-05	0.0202218		4	-1	3	-1	3	1		6.5	2.02	6.56439	1.48	6.52548	1.94		0.00356794	0.00140329	0.000431448	0.0201299	0.000826857	0.0202218		0.0465813	0.0497016	20.1201		12.0932	0.908763	6.786	0.931482	6.79591	0.912058		-6.21594
		0.000357383	0.00142953	0.0258215	0.0258215		-0.0311	-0.0546		0.000213572	0.00138814	4.1397e-05	0.0257191	0.000102414	0.0258215		4	-1	3	-1	3	1		6.5	2.02	6.56439	1.48	6.52548	1.94		0.00341715	0.00138814	0.000372573	0.0257191	0.000921725	0.0258215		0.0576402	0.0552875	18.0873		11.7702	0.899539	6.60343	0.924364	6.61387	0.903132		-6.06628
		0.000352118	0.00140847	0.0312562	0.0312562		-0.0329	-0.0589		0.000205452	0.00137207	3.63991e-05	0.0311459	0.000110267	0.0312562		4	-1	3	-1	3	1		6.5	2.02	6.56439	1.48	6.52548	1.94		0.00328723	0.00137207	0.000327592	0.0311459	0.000992406	0.0312562		0.0683814	0.0602189	16.6061		11.499	0.89155	6.45022	0.918169	6.46107	0.895396		-5.94035
		0.000345126	0.0013805	0.0384726	0.0384726		-0.036	-0.0634		0.000195848	0.00134934	3.11603e-05	0.0383544	0.000118117	0.0384726		4	-1	3	-1	3	1		6.5	2.02	6.56439	1.48	6.52548	1.94		0.00313357	0.00134934	0.000280442	0.0383544	0.00106306	0.0384726		0.0826534	0.0662056	15.1045		11.1862	0.88204	6.27353	0.91076	6.28482	0.88618		-5.79469
		0.000338407	0.00135363	0.045408	0.045408		-0.0385	-0.0669		0.000187592	0.00132645	2.71755e-05	0.0452843	0.000123639	0.045408		4	-1	3	-1	3	1		6.5	2.02	6.56439	1.48	6.52548	1.94		0.00300148	0.00132645	0.00024458	0.0452843	0.00111275	0.045408		0.0963776	0.0714911	13.9878		10.9238	0.873811	6.12538	0.904317	6.137	0.8782		-5.67222
		0.000329655	0.00131862	0.0544414	0.0544414		-0.0404	-0.0706		0.000177921	0.00129557	2.30534e-05	0.0543127	0.00012868	0.0544414		4	-1	3	-1	3	1		6.5	2.02	6.56439	1.48	6.52548	1.94		0.00284674	0.00129557	0.000207481	0.0543127	0.00115812	0.0544414		0.114262	0.0778422	12.8465		10.6244	0.864124	5.95637	0.896695	5.96834	0.868799		-5.5321
Iteration	4	0.0003824	0.0015296	0	0		0	0		0.000273509	0.00142071	0.000108891	0	0	0		4	-1	3	-1	3	1		6.5	2.02	6.56439	1.48	6.52548	1.94		0.00437615	0.00142071	0.000980015	0	0	0		0.00677688	0.0189574	52.7498		14.2447	0.963118	8.00396	0.972709	8.00921	0.964527		-7.20388
		0.000380876	0.00152351	0.00157251	0.00157251		-0.0057	-0.0095		0.000268296	0.0014253	9.82107e-05	0.00155814	1.43698e-05	0.00157251		4	-1	3	-1	3	1		6.5	2.02	6.56439	1.48	6.52548	1.94		0.00429273	0.0014253	0.000883896	0.00155814	0.000129328	0.00157251		0.0098619	0.0228689	43.7276		13.9294	0.955845	7.82527	0.967262	7.83133	0.957519		-7.06
		0.000378614	0.00151446	0.00390792	0.00390792		-0.0114	-0.019		0.00026089	0.0014281	8.63563e-05	0.00387655	3.13674e-05	0.00390792		4	-1	3	-1	3	1		6.5	2.02	6.56439	1.48	6.52548	1.94		0.00417425	0.0014281	0.000777207	0.00387655	0.000282306	0.00390792		0.0144463	0.0276785	36.1291		13.5604	0.94705	7.61619	0.960648	7.62314	0.94904		-6.89121
		0.000375639	0.00150255	0.00697898	0.00697898		-0.0158	-0.0282		0.000252054	0.00142763	7.49277e-05	0.00693032	4.86576e-05	0.00697898		4	-1	3	-1	3	1		6.5	2.02	6.56439	1.48	6.52548	1.94		0.00403286	0.00142763	0.000674349	0.00693032	0.000437919	0.00697898		0.0204821	0.0329572	30.3423		13.1772	0.937582	7.39922	0.953492	7.40703	0.939905		-6.71552
		0.000371984	0.00148794	0.0107506	0.0107506		-0.0205	-0.0363		0.000242488	0.00142332	6.46204e-05	0.0106857	6.48758e-05	0.0107506		4	-1	3	-1	3	1		6.5	2.02	6.56439	1.48	6.52548	1.94		0.00387981	0.00142332	0.000581583	0.0106857	0.000583882	0.0107506		0.0279049	0.0384684	25.9954		12.7995	0.927897	7.18551	0.946134	7.1941	0.930554		-6.54193
		0.000367692	0.00147077	0.0151808	0.0151808		-0.0258	-0.0442		0.000232699	0.00141513	5.5635e-05	0.0151014	7.93581e-05	0.0151808		4	-1	3	-1	3	1		6.5	2.02	6.56439	1.48	6.52548	1.94		0.00372318	0.00141513	0.000500715	0.0151014	0.000714223	0.0151808		0.0366354	0.0440773	22.6874		12.4368	0.918243	6.98031	0.938761	6.98961	0.921226		-6.37475
		0.000362808	0.00145123	0.0202218	0.0202218		-0.0279	-0.0499		0.000223002	0.0014033	4.79367e-05	0.02013	9.1869e-05	0.0202218		4	-1	3	-1	3	1		6.5	2.02	6.56439	1.48	6.52548	1.94		0.00356804	0.0014033	0.00043143	0.02013	0.000826821	0.0202218		0.0465814	0.0497016	20.1201		12.0932	0.908763	6.786	0.931482	6.79591	0.912058		-6.21594
		0.000357383	0.00142953	0.0258215	0.0258215		-0.0311	-0.0546		0.000213578	0.00138814	4.13955e-05	0.0257191	0.00010241	0.0258215		4	-1	3	-1	3	1		6.5	2.02	6.56439	1.48	6.52548	1.94		0.00341724	0.00138814	0.000372559	0.0257191	0.000921689	0.0258215		0.0576402	0.0552875	18.0873		11.7702	0.899539	6.60343	0.924364	6.61387	0.903132		-6.06628
		0.000352118	0.00140847	0.0312562	0.0312562		-0.0329	-0.0589		0.000205456	0.00137207	3.63981e-05	0.0311459	0.000110264	0.0312562		4	-1	3	-1	3	1		6.5	2.02	6.56439	1.48	6.52548	1.94		0.00328729	0.00137207	0.000327583	0.0311459	0.000992376	0.0312562		0.0683814	0.0602189	16.6061		11.499	0.89155	6.45022	0.918169	6.46107	0.895396		-5.94035
		0.000345126	0.0013805	0.0384726	0.0384726		-0.036	-0.0634		0.000195852	0.00134935	3.11596e-05	0.0383544	0.000118115	0.0384726		4	-1	3	-1	3	1		6.5	2.02	6.56439	1.48	6.52548	1.94		0.00313363	0.00134935	0.000280436	0.0383544	0.00106303	0.0384726		0.0826535	0.0662056	15.1045		11.1862	0.88204	6.27353	0.91076	6.28482	0.88618		-5.79469
		0.000338407	0.00135363	0.045408	0.045408		-0.0385	-0.0669		0.000187595	0.00132645	2.71751e-05	0.0452843	0.000123637	0.045408		4	-1	3	-1	3	1		6.5	2.02	6.56439	1.48	6.52548	1.94		0.00300152	0.00132645	0.000244576	0.0452843	0.00111273	0.045408		0.0963776	0.0714911	13.9878		10.9238	0.873811	6.12538	0.904317	6.137	0.8782		-5.67222
		0.000329655	0.00131862	0.0544414	0.0544414		-0.0404	-0.0706		0.000177923	0.00129557	2.30532e-05	0.0543127	0.000128679	0.0544414		4	-1	3	-1	3	1		6.5	2.02	6.56439	1.48	6.52548	1.94		0.00284677	0.00129557	0.000207478	0.0543127	0.00115811	0.0544414		0.114262	0.0778422	12.8465		10.6244	0.864124	5.95637	0.896695	5.96834	0.868799		-5.5321
Iteration	5	0.0003824	0.0015296	0	0		0	0		0.00027351	0.00142071	0.00010889	0	0	0		4	-1	3	-1	3	1		6.5	2.02	6.56439	1.48	6.52548	1.94		0.00437616	0.00142071	0.000980008	0	0	0		0.00677688	0.0189574	52.7498		14.2447	0.963118	8.00396	0.972709	8.00921	0.964527		-7.20388
		0.000380876	0.00152351	0.00157251	0.00157251		-0.0057	-0.0095		0.000268296	0.0014253	9.82103e-05	0.00155814	1.43697e-05	0.00157251		4	-1	3	-1	3	1		6.5	2.02	6.56439	1.48	6.52548	1.94		0.00429274	0.0014253	0.000883892	0.00155814	0.000129327	0.00157251		0.0098619	0.0228689	43.7276		13.9294	0.955845	7.82527	0.967262	7.83133	0.957519		-7.06
		0.000378614	0.00151446	0.00390792	0.00390792		-0.0114	-0.019		0.000260891	0.0014281	8.63561e-05	0.00387655	3.13673e-05	0.00390792		4	-1	3	-1	3	1		6.5	2.02	6.56439	1.48	6.52548	1.94		0.00417425	0.0014281	0.000777205	0.00387655	0.000282305	0.00390792		0.0144463	0.0276785	36.1291		13.5604	0.94705	7.61619	0.960648	7.62314	0.94904		-6.89121
		0.000375639	0.00150255	0.00697898	0.00697898		-0.0158	-0.0282		0.000252054	0.00142763	7.49275e-05	0.00693032	4.86575e-05	0.00697898		4	-1	3	-1	3	1		6.5	2.02	6.56439	1.48	6.52548	1.94		0.00403286	0.00142763	0.000674348	0.00693032	0.000437918	0.00697898		0.0204821	0.0329572	30.3423		13.1772	0.937582	7.39922	0.953492	7.40703	0.939905		-6.71552
		0.000371984	0.00148794	0.0107506	0.0107506		-0.0205	-0.0363		0.000242488	0.00142332	6.46203e-05	0.0106857	6.48757e-05	0.0107506		4	-1	3	-1	3	1		6.5	2.02	6.56439	1.48	6.52548	1.94		0.00387981	0.00142332	0.000581583	0.0106857	0.000583882	0.0107506		0.0279049	0.0384684	25.9954		12.7995	0.927897	7.1855	0.946134	7.1941	0.930554		-6.54193
		0.000367692	0.00147077	0.0151808	0.0151808		-0.0258	-0.0442		0.000232699	0.00141513	5.56349e-05	0.0151014	7.93581e-05	0.0151808		4	-1	3	-1	3	1		6.5	2.02	6.56439	1.48	6.52548	1.94		0.00372318	0.00141513	0.000500714	0.0151014	0.000714223	0.0151808		0.0366354	0.0440773	22.6874		12.4368	0.918243	6.98031	0.938761	6.98961	0.921226		-6.37475
		0.000362808	0.00145123	0.0202218	0.0202218		-0.0279	-0.0499		0.000223002	0.0014033	4.79367e-05	0.02013	9.18689e-05	0.0202218		4	-1	3	-1	3	1		6.5	2.02	6.56439	1.48	6.52548	1.94		0.00356804	0.0014033	0.00043143	0.02013	0.00082682	0.0202218		0.0465814	0.0497016	20.1201		12.0932	0.908763	6.786	0.931482	6.79591	0.912058		-6.21594
		0.000357383	0.00142953	0.0258215	0.0258215		-0.0311	-0.0546		0.000213578	0.00138814	4.13955e-05	0.0257191	0.00010241	0.0258215		4	-1	3	-1	3	1		6.5	2.02	6.56439	1.48	6.52548	1.94		0.00341724	0.00138814	0.000372559	0.0257191	0.000921689	0.0258215		0.0576402	0.0552875	18.0873		11.7702	0.899539	6.60343	0.924364	6.61387	0.903132		-6.06628
		0.000352118	0.00140847	0.0312562	0.0312562		-0.0329	-0.0589		0.000205456	0.00137207	3.63981e-05	0.0311459	0.000110264	0.0312562		4	-1	3	-1	3	1		6.5	2.02	6.56439	1.48	6.52548	1.94		0.00328729	0.00137207	0.000327583	0.0311459	0.000992376	0.0312562		0.0683814	0.0602189	16.6061		11.499	0.89155	6.45022	0.918169	6.46107	0.895396		-5.94035
		0.000345126	0.0013805	0.0384726	0.0384726		-0.036	-0.0634		0.000195852	0.00134935	3.11596e-05	0.0383544	0.000118115	0.0384726		4	-1	3	-1	3	1		6.5	2.02	6.56439	1.48	6.52548	1.94		0.00313363	0.00134935	0.000280436	0.0383544	0.00106303	0.0384726		0.0826535	0.0662056	15.1045		11.1862	0.88204	6.27353	0.91076	6.28482	0.88618		-5.79469
		0.000338407	0.00135363	0.045408	0.045408		-0.0385	-0.0669		0.000187595	0.00132645	2.71751e-05	0.0452843	0.000123637	0.045408		4	-1	3	-1	3	1		6.5	2.02	6.56439	1.48	6.52548	1.94		0.00300152	0.00132645	0.000244576	0.0452843	0.00111273	0.045408		0.0963776	0.0714911	13.9878		10.9238	0.873811	6.12538	0.904317	6.137	0.8782		-5.67222
		0.000329655	0.00131862	0.0544414	0.0544414		-0.0404	-0.0706		0.000177923	0.00129557	2.30532e-05	0.0543127	0.000128679	0.0544414		4	-1	3	-1	3	1		6.5	2.02	6.56439	1.48	6.52548	1.94		0.00284677	0.00129557	0.000207478	0.0543127	0.00115811	0.0544414		0.114262	0.0778422	12.8465		10.6244	0.864124	5.95637	0.896695	5.96834	0.868799		-5.5321
Iteration	6	0.0003824	0.0015296	0	0		0	0		0.00027351	0.00142071	0.00010889	0	0	0		4	-1	3	-1	3	1		6.5	2.02	6.56439	1.48	6.52548	1.94		0.00437616	0.00142071	0.000980007	0	0	0		0.00677688	0.0189574	52.7498		14.2447	0.963118	8.00396	0.972709	8.00921	0.964527		-7.20388
		0.000380876	0.00152351	0.00157251	0.00157251		-0.0057	-0.0095		0.000268296	0.0014253	9.82102e-05	0.00155814	1.43697e-05	0.00157251		4	-1	3	-1	3	1		6.5	2.02	6.56439	1.48	6.52548	1.94		0.00429274	0.0014253	0.000883892	0.00155814	0.000129327	0.00157251		0.0098619	0.0228689	43.7276		13.9294	0.955845	7.82527	0.967262	7.83133	0.957519		-7.06
		0.000378614	0.00151446	0.00390792	0.00390792		-0.0114	-0.019		0.000260891	0.0014281	8.63561e-05	0.00387655	3.13673e-05	0.00390792		4	-1	3	-1	3	1		6.5	2.02	6.56439	1.48	6.52548	1.94		0.00417425	0.0014281	0.000777205	0.00387655	0.000282305	0.00390792		0.0144463	0.0276785	36.1291		13.5604	0.94705	7.61619	0.960648	7.62314	0.94904		-6.89121
		0.000375639	0.00150255	0.00697898	0.00697898		-0.0158	-0.0282		0.000252054	0.00142763	7.49275e-05	0.00693032	4.86575e-05	0.00697898		4	-1	3	-1	3	1		6.5	2.02	6.56439	1.48	6.52548	1.94		0.00403286	0.00142763	0.000674348	0.00693032	0.000437918	0.00697898		0.0204821	0.0329572	30.3423		13.1772	0.937582	7.39922	0.953492	7.40703	0.939905		-6.71552
		0.000371984	0.00148794	0.0107506	0.0107506		-0.0205	-0.0363		0.000242488	0.00142332	6.46203e-05	0.0106857	6.48757e-05	0.0107506		4	-1	3	-1	3	1		6.5	2.02	6.56439	1.48	6.52548	1.94		0.00387981	0.00142332	0.000581583	0.0106857	0.000583882	0.0107506		0.0279049	0.0384684	25.9954		12.7995	0.927897	7.1855	0.946134	7.1941	0.930554		-6.54193
		0.000367692	0.00147077	0.0151808	0.0151808		-0.0258	-0.0442		0.000232699	0.00141513	5.56349e-05	0.0151014	7.93581e-05	0.0151808		4	-1	3	-1	3	1		6.5	2.02	6.56439	1.48	6.52548	1.94		0.00372318	0.00141513	0.000500714	0.0151014	0.000714223	0.0151808		0.0366354	0.0440773	22.6874		12.4368	0.918243	6.98031	0.938761	6.98961	0.921226		-6.37475
		0.000362808	0.00145123	0.0202218	0.0202218		-0.0279	-0.0499		0.000223002	0.0014033	4.79367e-05	0.02013	9.18689e-05	0.0202218		4	-1	3	-1	3	1		6.5	2.02	6.56439	1.48	6.52548	1.94		0.00356804	0.0014033	0.00043143	0.02013	0.00082682	0.0202218		0.0465814	0.0497016	20.1201		12.0932	0.908763	6.786	0.931482	6.79591	0.912058		-6.21594
		0.000357383	0.00142953	0.0258215	0.0258215		-0.0311	-0.0546		0.000213578	0.00138814	4.13955e-05	0.0257191	0.00010241	0.0258215		4	-1	3	-1	3	1		6.5	2.02	6.56439	1.48	6.52548	1.94		0.00341724	0.00138814	0.000372559	0.0257191	0.000921689	0.0258215		0.0576402	0.0552875	18.0873		11.7702	0.899539	6.60343	0.924364	6.61387	0.903132		-6.06628
		0.000352118	0.00140847	0.0312562	0.0312562		-0.0329	-0.0589		0.000205456	0.00137207	3.63981e-05	0.0311459	0.000110264	0.0312562		4	-1	3	-1	3	1		6.5	2.02	6.56439	1.48	6.52548	1.94		0.00328729	0.00137207	0.000327583	0.0311459	0.000992376	0.0312562		0.0683814	0.0602189	16.6061		11.499	0.89155	6.45022	0.918169	6.46107	0.895396		-5.94035
		0.000345126	0.0013805	0.0384726	0.0384726		-0.036	-0.0634		0.000195852	0.00134935	3.11596e-05	0.0383544	0.000118115	0.0384726		4	-1	3	-1	3	1		6.5	2.02	6.56439	1.48	6.52548	1.94		0.00313363	0.00134935	0.000280436	0.0383544	0.00106303	0.0384726		0.0826535	0.0662056	15.1045		11.1862	0.88204	6.27353	0.91076	6.28482	0.88618		-5.79469
		0.000338407	0.00135363	0.045408	0.045408		-0.0385	-0.0669		0.000187595	0.00132645	2.71751e-05	0.0452843	0.000123637	0.045408		4	-1	3	-1	3	1		6.5	2.02	6.56439	1.48	6.52548	1.94		0.00300152	0.00132645	0.000244576	0.0452843	0.00111273	0.045408		0.0963776	0.0714911	13.9878		10.9238	0.873811	6.12538	0.904317	6.137	0.8782		-5.67222
		0.000329655	0.00131862	0.0544414	0.0544414		-0.0404	-0.0706		0.000177923	0.00129557	2.30532e-05	0.0543127	0.000128679	0.0544414		4	-1	3	-1	3	1		6.5	2.02	6.56439	1.48	6.52548	1.94		0.00284677	0.00129557	0.000207478	0.0543127	0.00115811	0.0544414		0.114262	0.0778422	12.8465		10.6244	0.864124	5.95637	0.896695	5.96834	0.868799		-5.5321
Iteration	7	0.0003824	0.0015296	0	0		0	0		0.00027351	0.00142071	0.00010889	0	0	0		4	-1	3	-1	3	1		6.5	2.02	6.56439	1.48	6.52548	1.94		0.00437616	0.00142071	0.000980007	0	0	0		0.00677688	0.0189574	52.7498		14.2447	0.963118	8.00396	0.972709	8.00921	0.964527		-7.20388
		0.000380876	0.00152351	0.00157251	0.00157251		-0.0057	-0.0095		0.000268296	0.0014253	9.82102e-05	0.00155814	1.43697e-05	0.00157251		4	-1	3	-1	3	1		6.5	2.02	6.56439	1.48	6.52548	1.94		0.00429274	0.0014253	0.000883892	0.00155814	0.000129327	0.00157251		0.0098619	0.0228689	43.7276		13.9294	0.955845	7.82527	0.967262	7.83133	0.957519		-7.06
		0.000378614	0.00151446	0.00390792	0.00390792		-0.0114	-0.019		0.000260891	0.0014281	8.63561e-05	0.00387655	3.13673e-05	0.00390792		4	-1	3	-1	3	1		6.5	2.02	6.56439	1.48	6.52548	1.94		0.00417425	0.0014281	0.000777205	0.00387655	0.000282305	0.00390792		0.0144463	0.0276785	36.1291		13.5604	0.94705	7.61619	0.960648	7.62314	0.94904		-6.89121
		0.000375639	0.00150255	0.00697898	0.00697898		-0.0158	-0.0282		0.000252054	0.00142763	7.49275e-05	0.00693032	4.86575e-05	0.00697898		4	-1	3	-1	3	1		6.5	2.02	6.56439	1.48	6.52548	1.94		0.00403286	0.00142763	0.000674348	0.00693032	0.000437918	0.00697898		0.0204821	0.0329572	30.3423		13.1772	0.937582	7.39922	0.953492	7.40703	0.939905		-6.71552
		0.000371984	0.00148794	0.0107506	0.0107506		-0.0205	-0.0363		0.000242488	0.00142332	6.46203e-05	0.0106857	6.48757e-05	0.0107506		4	-1	3	-1	3	1		6.5	2.02	6.56439	1.48	6.52548	1.94		0.00387981	0.00142332	0.000581583	0.0106857	0.000583882	0.0107506		0.0279049	0.0384684	25.9954		12.7995	0.927897	7.1855	0.946134	7.1941	0.930554		-6.54193
		0.000367692	0.00147077	0.0151808	0.0151808		-0.0258	-0.0442		0.000232699	0.00141513	5.56349e-05	0.0151014	7.93581e-05	0.0151808		4	-1	3	-1	3	1		6.5	2.02	6.56439	1.48	6.52548	1.94		0.00372318	0.00141513	0.000500714	0.0151014	0.000714223	0.0151808		0.0366354	0.0440773	22.6874		12.4368	0.918243	6.98031	0.938761	6.98961	0.921226		-6.37475
		0.000362808	0.00145123	0.0202218	0.0202218		-0.0279	-0.0499		0.000223002	0.0014033	4.79367e-05	0.02013	9.18689e-05	0.0202218		4	-1	3	-1	3	1		6.5	2.02	6.56439	1.48	6.52548	1.94		0.00356804	0.0014033	0.00043143	0.02013	0.00082682	0.0202218		0.0465814	0.0497016	20.1201		12.0932	0.908763	6.786	0.931482	6.79591	0.912058		-6.21594
		0.000357383	0.00142953	0.0258215	0.0258215		-0.0311	-0.0546		0.000213578	0.00138814	4.13955e-05	0.0257191	0.00010241	0.0258215		4	-1	3	-1	3	1		6.5	2.02	6.56439	1.48	6.52548	1.94		0.00341724	0.00138814	0.000372559	0.0257191	0.000921689	0.0258215		0.0576402	0.0552875	18.0873		11.7702	0.899539	6.60343	0.924364	6.61387	0.903132		-6.06628
		0.000352118	0.00140847	0.0312562	0.0312562		-0.0329	-0.0589		0.000205456	0.00137207	3.63981e-05	0.0311459	0.000110264	0.0312562		4	-1	3	-1	3	1		6.5	2.02	6.56439	1.48	6.52548	1.94		0.00328729	0.00137207	0.000327583	0.0311459	0.000992376	0.0312562		0.0683814	0.0602189	16.6061		11.499	0.89155	6.45022	0.918169	6.46107	0.895396		-5.94035
		0.000345126	0.0013805	0.0384726	0.0384726		-0.036	-0.0634		0.000195852	0.00134935	3.11596e-05	0.0383544	0.000118115	0.0384726		4	-1	3	-1	3	1		6.5	2.02	6.56439	1.48	6.52548	1.94		0.00313363	0.00134935	0.000280436	0.0383544	0.00106303	0.0384726		0.0826535	0.0662056	15.1045		11.1862	0.88204	6.27353	0.91076	6.28482	0.88618		-5.79469
		0.000338407	0.00135363	0.045408	0.045408		-0.0385	-0.0669		0.000187595	0.00132645	2.71751e-05	0.0452843	0.000123637	0.045408		4	-1	3	-1	3	1		6.5	2.02	6.56439	1.48	6.52548	1.94		0.00300152	0.00132645	0.000244576	0.0452843	0.00111273	0.045408		0.0963776	0.0714911	13.9878		10.9238	0.873811	6.12538	0.904317	6.137	0.8782		-5.67222
		0.000329655	0.00131862	0.0544414	0.0544414		-0.0404	-0.0706		0.000177923	0.00129557	2.30532e-05	0.0543127	0.000128679	0.0544414		4	-1	3	-1	3	1		6.5	2.02	6.56439	1.48	6.52548	1.94		0.00284677	0.00129557	0.000207478	0.0543127	0.00115811	0.0544414		0.114262	0.0778422	12.8465		10.6244	0.864124	5.95637	0.896695	5.96834	0.868799		-5.5321
Iteration	8	0.0003824	0.0015296	0	0		0	0		0.00027351	0.00142071	0.00010889	0	0	0		4	-1	3	-1	3	1		6.5	2.02	6.56439	1.48	6.52548	1.94		0.00437616	0.00142071	0.000980007	0	0	0		0.00677688	0.0189574	52.7498		14.2447	0.963118	8.00396	0.972709	8.00921	0.964527		-7.20388
		0.000380876	0.00152351	0.00157251	0.00157251		-0.0057	-0.0095		0.000268296	0.0014253	9.82102e-05	0.00155814	1.43697e-05	0.00157251		4	-1	3	-1	3	1		6.5	2.02	6.56439	1.48	6.52548	1.94		0.00429274	0.0014253	0.000883892	0.00155814	0.000129327	0.00157251		0.0098619	0.0228689	43.7276		13.9294	0.955845	7.82527	0.967262	7.83133	0.957519		-7.06
		0.000378614	0.00151446	0.00390792	0.00390792		-0.0114	-0.019		0.000260891	0.0014281	8.63561e-05	0.00387655	3.13673e-05	0.00390792		4	-1	3	-1	3	1		6.5	2.02	6.56439	1.48	6.52548	1.94		0.00417425	0.0014281	0.000777205	0.00387655	0.000282305	0.00390792		0.0144463	0.0276785	36.1291		13.5604	0.94705	7.61619	0.960648	7.62314	0.94904		-6.89121
		0.000375639	0.00150255	0.00697898	0.00697898		-0.0158	-0.0282		0.000252054	0.00142763	7.49275e-05	0.00693032	4.86575e-05	0.00697898		4	-1	3	-1	3	1		6.5	2.02	6.56439	1.48	6.52548	1.94		0.00403286	0.00142763	0.000674348	0.00693032	0.000437918	0.00697898		0.0204821	0.0329572	30.3423		13.1772	0.937582	7.39922	0.953492	7.40703	0.939905		-6.71552
		0.000371984	0.00148794	0.0107506	0.0107506		-0.0205	-0.0363		0.000242488	0.00142332	6.46203e-05	0.0106857	6.48757e-05	0.0107506		4	-1	3	-1	3	1		6.5	2.02	6.56439	1.48	6.52548	1.94		0.00387981	0.00142332	0.000581583	0.0106857	0.000583882	0.0107506		0.0279049	0.0384684	25.9954		12.7995	0.927897	7.1855	0.946134	7.1941	0.930554		-6.54193
		0.000367692	0.00147077	0.0151808	0.0151808		-0.0258	-0.0442		0.000232699	0.00141513	5.56349e-05	0.0151014	7.93581e-05	0.0151808		4	-1	3	-1	3	1		6.5	2.02	6.56439	1.48	6.52548	1.94		0.00372318	0.00141513	0.000500714	0.0151014	0.000714223	0.0151808		0.0366354	0.0440773	22.6874		12.4368	0.918243	6.98031	0.938761	6.98961	0.921226		-6.37475
		0.000362808	0.00145123	0.0202218	0.0202218		-0.0279	-0.0499		0.000223002	0.0014033	4.79367e-05	0.02013	9.18689e-05	0.0202218		4	-1	3	-1	3	1		6.5	2.02	6.56439	1.48	6.52548	1.94		0.00356804	0.0014033	0.00043143	0.02013	0.00082682	0.0202218		0.0465814	0.0497016	20.1201		12.0932	0.908763	6.786	0.931482	6.79591	0.912058		-6.21594
		0.000357383	0.00142953	0.0258215	0.0258215		-0.0311	-0.0546		0.000213578	0.00138814	4.13955e-05	0.0257191	0.00010241	0.0258215		4	-1	3	-1	3	1		6.5	2.02	6.56439	1.48	6.52548	1.94		0.00341724	0.00138814	0.000372559	0.0257191	0.000921689	0.0258215		0.0576402	0.0552875	18.0873		11.7702	0.899539	6.60343	0.924364	6.61387	0.903132		-6.06628
		0.000352118	0.00140847	0.0312562	0.0312562		-0.0329	-0.0589		0.000205456	0.00137207	3.63981e-05	0.0311459	0.000110264	0.0312562		4	-1	3	-1	3	1		6.5	2.02	6.56439	1.48	6.52548	1.94		0.00328729	0.00137207	0.000327583	0.0311459	0.000992376	0.0312562		0.0683814	0.0602189	16.6061		11.499	0.89155	6.45022	0.918169	6.46107	0.895396		-5.94035
		0.000345126	0.0013805	0.0384726	0.0384726		-0.036	-0.0634		0.000195852	0.00134935	3.11596e-05	0.0383544	0.000118115	0.0384726		4	-1	3	-1	3	1		6.5	2.02	6.56439	1.48	6.52548	1.94		0.00313363	0.00134935	0.000280436	0.0383544	0.00106303	0.0384726		0.0826535	0.0662056	15.1045		11.1862	0.88204	6.27353	0.91076	6.28482	0.88618		-5.79469
		0.000338407	0.00135363	0.045408	0.045408		-0.0385	-0.0669		0.000187595	0.00132645	2.71751e-05	0.0452843	0.000123637	0.045408		4	-1	3	-1	3	1		6.5	2.02	6.56439	1.48	6.52548	1.94		0.00300152	0.00132645	0.000244576	0.0452843	0.00111273	0.045408		0.0963776	0.0714911	13.9878		10.9238	0.873811	6.12538	0.904317	6.137	0.8782		-5.67222
		0.000329655	0.00131862	0.0544414	0.0544414		-0.0404	-0.0706		0.000177923	0.00129557	2.30532e-05	0.0543127	0.000128679	0.0544414		4	-1	3	-1	3	1		6.5	2.02	6.56439	1.48	6.52548	1.94		0.00284677	0.00129557	0.000207478	0.0543127	0.00115811	0.0544414		0.114262	0.0778422	12.8465		10.6244	0.864124	5.95637	0.896695	5.96834	0.868799		-5.5321
Iteration	9	0.0003824	0.0015296	0	0		0	0		0.00027351	0.00142071	0.00010889	0	0	0		4	-1	3	-1	3	1		6.5	2.02	6.56439	1.48	6.52548	1.94		0.00437616	0.00142071	0.000980007	0	0	0		0.00677688	0.0189574	52.7498		14.2447	0.963118	8.00396	0.972709	8.00921	0.964527		-7.20388
		0.000380876	0.00152351	0.00157251	0.00157251		-0.0057	-0.0095		0.000268296	0.0014253	9.82102e-05	0.00155814	1.43697e-05	0.00157251		4	-1	3	-1	3	1		6.5	2.02	6.56439	1.48	6.52548	1.94		0.00429274	0.0014253	0.000883892	0.00155814	0.000129327	0.00157251		0.0098619	0.0228689	43.7276		13.9294	0.955845	7.82527	0.967262	7.83133	0.957519		-7.06
		0.000378614	0.00151446	0.00390792	0.00390792		-0.0114	-0.019		0.000260891	0.0014281	8.63561e-05	0.00387655	3.13673e-05	0.00390792		4	-1	3	-1	3	1		6.5	2.02	6.56439	1.48	6.52548	1.94		0.00417425	0.0014281	0.000777205	0.00387655	0.000282305	0.00390792		0.0144463	0.0276785	36.1291		13.5604	0.94705	7.61619	0.960648	7.62314	0.94904		-6.89121
		0.000375639	0.00150255	0.00697898	0.00697898		-0.0158	-0.0282		0.000252054	0.00142763	7.49275e-05	0.00693032	4.86575e-05	0.00697898		4	-1	3	-1	3	1		6.5	2.02	6.56439	1.48	6.52548	1.94		0.00403286	0.00142763	0.000674348	0.00693032	0.000437918	0.00697898		0.0204821	0.0329572	30.3423		13.1772	0.937582	7.39922	0.953492	7.40703	0.939905		-6.71552
		0.000371984	0.00148794	0.0107506	0.0107506		-0.0205	-0.0363		0.000242488	0.00142332	6.46203e-05	0.0106857	6.48757e-05	0.0107506		4	-1	3	-1	3	1		6.5	2.02	6.56439	1.48	6.52548	1.94		0.00387981	0.00142332	0.000581583	0.0106857	0.000583882	0.0107506		0.0279049	0.0384684	25.9954		12.7995	0.927897	7.1855	0.946134	7.1941	0.930554		-6.54193
		0.000367692	0.00147077	0.0151808	0.0151808		-0.0258	-0.0442		0.000232699	0.00141513	5.56349e-05	0.0151014	7.93581e-05	0.0151808		4	-1	3	-1	3	1		6.5	2.02	6.56439	1.48	6.52548	1.94		0.00372318	0.00141513	0.000500714	0.0151014	0.000714223	0.0151808		0.0366354	0.0440773	22.6874		12.4368	0.918243	6.98031	0.938761	6.98961	0.921226		-6.37475
		0.000362808	0.00145123	0.0202218	0.0202218		-0.0279	-0.0499		0.000223002	0.0014033	4.79367e-05	0.02013	9.18689e-05	0.0202218		4	-1	3	-1	3	1		6.5	2.02	6.56439	1.48	6.52548	1.94		0.00356804	0.0014033	0.00043143	0.02013	0.00082682	0.0202218		0.0465814	0.0497016	20.1201		12.0932	0.908763	6.786	0.931482	6.79591	0.912058		-6.21594
		0.000357383	0.00142953	0.0258215	0.0258215		-0.0311	-0.0546		0.000213578	0.00138814	4.13955e-05	0.0257191	0.00010241	0.0258215		4	-1	3	-1	3	1		6.5	2.02	6.56439	1.48	6.52548	1.94		0.00341724	0.00138814	0.000372559	0.0257191	0.000921689	0.0258215		0.0576402	0.0552875	18.0873		11.7702	0.899539	6.60343	0.924364	6.61387	0.903132		-6.06628
		0.000352118	0.00140847	0.0312562	0.0312562		-0.0329	-0.0589		0.000205456	0.00137207	3.63981e-05	0.0311459	0.000110264	0.0312562		4	-1	3	-1	3	1		6.5	2.02	6.56439	1.48	6.52548	1.94		0.00328729	0.00137207	0.000327583	0.0311459	0.000992376	0.0312562		0.0683814	0.0602189	16.6061		11.499	0.89155	6.45022	0.918169	6.46107	0.895396		-5.94035
		0.000345126	0.0013805	0.0384726	0.0384726		-0.036	-0.0634		0.000195852	0.00134935	3.11596e-05	0.0383544	0.000118115	0.0384726		4	-1	3	-1	3	1		6.5	2.02	6.56439	1.48	6.52548	1.94		0.00313363	0.00134935	0.000280436	0.0383544	0.00106303	0.0384726		0.0826535	0.0662056	15.1045		11.1862	0.88204	6.27353	0.91076	6.28482	0.88618		-5.79469
		0.000338407	0.00135363	0.045408	0.045408		-0.0385	-0.0669		0.000187595	0.00132645	2.71751e-05	0.0452843	0.000123637	0.045408		4	-1	3	-1	3	1		6.5	2.02	6.56439	1.48	6.52548	1.94		0.00300152	0.00132645	0.000244576	0.0452843	0.00111273	0.045408		0.0963776	0.0714911	13.9878		10.9238	0.873811	6.12538	0.904317	6.137	0.8782		-5.67222
		0.000329655	0.00131862	0.0544414	0.0544414		-0.0404	-0.0706		0.000177923	0.00129557	2.30532e-05	0.0543127	0.000128679	0.0544414		4	-1	3	-1	3	1		6.5	2.02	6.56439	1.48	6.52548	1.94		0.00284677	0.00129557	0.000207478	0.0543127	0.00115811	0.0544414		0.114262	0.0778422	12.8465		10.6244	0.864124	5.95637	0.896695	5.96834	0.868799		-5.5321
Iteration	10	0.0003824	0.0015296	0	0		0	0		0.00027351	0.00142071	0.00010889	0	0	0		4	-1	3	-1	3	1		6.5	2.02	6.56439	1.48	6.52548	1.94		0.00437616	0.00142071	0.000980007	0	0	0		0.00677688	0.0189574	52.7498		14.2447	0.963118	8.00396	0.972709	8.00921	0.964527		-7.20388
		0.000380876	0.00152351	0.00157251	0.00157251		-0.0057	-0.0095		0.000268296	0.0014253	9.82102e-05	0.00155814	1.43697e-05	0.00157251		4	-1	3	-1	3	1		6.5	2.02	6.56439	1.48	6.52548	1.94		0.00429274	0.0014253	0.000883892	0.00155814	0.000129327	0.00157251		0.0098619	0.0228689	43.7276		13.9294	0.955845	7.82527	0.967262	7.83133	0.957519		-7.06
		0.000378614	0.00151446	0.00390792	0.00390792		-0.0114	-0.019		0.000260891	0.0014281	8.63561e-05	0.00387655	3.13673e-05	0.00390792		4	-1	3	-1	3	1		6.5	2.02	6.56439	1.48	6.52548	1.94		0.00417425	0.0014281	0.000777205	0.00387655	0.000282305	0.00390792		0.0144463	0.0276785	36.1291		13.5604	0.94705	7.61619	0.960648	7.62314	0.94904		-6.89121
		0.000375639	0.00150255	0.00697898	0.00697898		-0.0158	-0.0282		0.000252054	0.00142763	7.49275e-05	0.00693032	4.86575e-05	0.00697898		4	-1	3	-1	3	1		6.5	2.02	6.56439	1.48	6.52548	1.94		0.00403286	0.00142763	0.000674348	0.00693032	0.000437918	0.00697898		0.0204821	0.0329572	30.3423		13.1772	0.937582	7.39922	0.953492	7.40703	0.939905		-6.71552
		0.000371984	0.00148794	0.0107506	0.0107506		-0.0205	-0.0363		0.000242488	0.00142332	6.46203e-05	0.0106857	6.48757e-05	0.0107506		4	-1	3	-1	3	1		6.5	2.02	6.56439	1.48	6.52548	1.94		0.00387981	0.00142332	0.000581583	0.0106857	0.000583882	0.0107506		0.0279049	0.0384684	25.9954		12.7995	0.927897	7.1855	0.946134	7.1941	0.930554		-6.54193
		0.000367692	0.00147077	0.0151808	0.0151808		-0.0258	-0.0442		0.000232699	0.00141513	5.56349e-05	0.0151014	7.93581e-05	0.0151808		4	-1	3	-1	3	1		6.5	2.02	6.56439	1.48	6.52548	1.94		0.00372318	0.00141513	0.000500714	0.0151014	0.000714223	0.0151808		0.0366354	0.0440773	22.6874		12.4368	0.918243	6.98031	0.938761	6.98961	0.921226		-6.37475
		0.000362808	0.00145123	0.0202218	0.0202218		-0.0279	-0.0499		0.000223002	0.0014033	4.79367e-05	0.02013	9.18689e-05	0.0202218		4	-1	3	-1	3	1		6.5	2.02	6.56439	1.48	6.52548	1.94		0.00356804	0.0014033	0.00043143	0.02013	0.00082682	0.0202218		0.0465814	0.0497016	20.1201		12.0932	0.908763	6.786	0.931482	6.79591	0.912058		-6.21594
		0.000357383	0.00142953	0.0258215	0.0258215		-0.0311	-0.0546		0.000213578	0.00138814	4.13955e-05	0.0257191	0.00010241	0.0258215		4	-1	3	-1	3	1		6.5	2.02	6.56439	1.48	6.52548	1.94		0.00341724	0.00138814	0.000372559	0.0257191	0.000921689	0.0258215		0.0576402	0.0552875	18.0873		11.7702	0.899539	6.60343	0.924364	6.61387	0.903132		-6.06628
		0.000352118	0.00140847	0.0312562	0.0312562		-0.0329	-0.0589		0.000205456	0.00137207	3.63981e-05	0.0311459	0.000110264	0.0312562		4	-1	3	-1	3	1		6.5	2.02	6.56439	1.48	6.52548	1.94		0.00328729	0.00137207	0.000327583	0.0311459	0.000992376	0.0312562		0.0683814	0.0602189	16.6061		11.499	0.89155	6.45022	0.918169	6.46107	0.895396		-5.94035
		0.000345126	0.0013805	0.0384726	0.0384726		-0.036	-0.0634		0.000195852	0.00134935	3.11596e-05	0.0383544	0.000118115	0.0384726		4	-1	3	-1	3	1		6.5	2.02	6.56439	1.48	6.52548	1.94		0.00313363	0.00134935	0.000280436	0.0383544	0.00106303	0.0384726		0.0826535	0.0662056	15.1045		11.1862	0.88204	6.27353	0.91076	6.28482	0.88618		-5.79469
		0.000338407	0.00135363	0.045408	0.045408		-0.0385	-0.0669		0.000187595	0.00132645	2.71751e-05	0.0452843	0.000123637	0.045408		4	-1	3	-1	3	1		6.5	2.02	6.56439	1.48	6.52548	1.94		0.00300152	0.00132645	0.000244576	0.0452843	0.00111273	0.045408		0.0963776	0.0714911	13.9878		10.9238	0.873811	6.12538	0.904317	6.137	0.8782		-5.67222
		0.000329655	0.00131862	0.0544414	0.0544414		-0.0404	-0.0706		0.000177923	0.00129557	2.30532e-05	0.0543127	0.000128679	0.0544414		4	-1	3	-1	3	1		6.5	2.02	6.56439	1.48	6.52548	1.94		0.00284677	0.00129557	0.000207478	0.0543127	0.00115811	0.0544414		0.114262	0.0778422	12.8465		10.6244	0.864124	5.95637	0.896695	5.96834	0.868799		-5.5321
Iteration	11	0.0003824	0.0015296	0	0		0	0		0.00027351	0.00142071	0.00010889	0	0	0		4	-1	3	-1	3	1		6.5	2.02	6.56439	1.48	6.52548	1.94		0.00437616	0.00142071	0.000980007	0	0	0		0.00677688	0.0189574	52.7498		14.2447	0.963118	8.00396	0.972709	8.00921	0.964527		-7.20388
		0.000380876	0.00152351	0.00157251	0.00157251		-0.0057	-0.0095		0.000268296	0.0014253	9.82102e-05	0.00155814	1.43697e-05	0.00157251		4	-1	3	-1	3	1		6.5	2.02	6.56439	1.48	6.52548	1.94		0.00429274	0.0014253	0.000883892	0.00155814	0.000129327	0.00157251		0.0098619	0.0228689	43.7276		13.9294	0.955845	7.82527	0.967262	7.83133	0.957519		-7.06
		0.000378614	0.00151446	0.00390792	0.00390792		-0.0114	-0.019		0.000260891	0.0014281	8.63561e-05	0.00387655	3.13673e-05	0.00390792		4	-1	3	-1	3	1		6.5	2.02	6.56439	1.48	6.52548	1.94		0.00417425	0.0014281	0.000777205	0.00387655	0.000282305	0.00390792		0.0144463	0.0276785	36.1291		13.5604	0.94705	7.61619	0.960648	7.62314	0.94904		-6.89121
		0.000375639	0.00150255	0.00697898	0.00697898		-0.0158	-0.0282		0.000252054	0.00142763	7.49275e-05	0.00693032	4.86575e-05	0.00697898		4	-1	3	-1	3	1		6.5	2.02	6.56439	1.48	6.52548	1.94		0.00403286	0.00142763	0.000674348	0.00693032	0.000437918	0.00697898		0.0204821	0.0329572	30.3423		13.1772	0.937582	7.39922	0.953492	7.40703	0.939905		-6.71552
		0.000371984	0.00148794	0.0107506	0.0107506		-0.0205	-0.0363		0.000242488	0.00142332	6.46203e-05	0.0106857	6.48757e-05	0.0107506		4	-1	3	-1	3	1		6.5	2.02	6.56439	1.48	6.52548	1.94		0.00387981	0.00142332	0.000581583	0.0106857	0.000583882	0.0107506		0.0279049	0.0384684	25.9954		12.7995	0.927897	7.1855	0.946134	7.1941	0.930554		-6.54193
		0.000367692	0.00147077	0.0151808	0.0151808		-0.0258	-0.0442		0.000232699	0.00141513	5.56349e-05	0.0151014	7.93581e-05	0.0151808		4	-1	3	-1	3	1		6.5	2.02	6.56439	1.48	6.52548	1.94		0.00372318	0.00141513	0.000500714	0.0151014	0.000714223	0.0151808		0.0366354	0.0440773	22.6874		12.4368	0.918243	6.98031	0.938761	6.98961	0.921226		-6.37475
		0.000362808	0.00145123	0.0202218	0.0202218		-0.0279	-0.0499		0.000223002	0.0014033	4.79367e-05	0.02013	9.18689e-05	0.0202218		4	-1	3	-1	3	1		6.5	2.02	6.56439	1.48	6.52548	1.94		0.00356804	0.0014033	0.00043143	0.02013	0.00082682	0.0202218		0.0465814	0.0497016	20.1201		12.0932	0.908763	6.786	0.931482	6.79591	0.912058		-6.21594
		0.000357383	0.00142953	0.0258215	0.0258215		-0.0311	-0.0546		0.000213578	0.00138814	4.13955e-05	0.0257191	0.00010241	0.0258215		4	-1	3	-1	3	1		6.5	2.02	6.56439	1.48	6.52548	1.94		0.00341724	0.00138814	0.000372559	0.0257191	0.000921689	0.0258215		0.0576402	0.0552875	18.0873		11.7702	0.899539	6.60343	0.924364	6.61387	0.903132		-6.06628
		0.000352118	0.00140847	0.0312562	0.0312562		-0.0329	-0.0589		0.000205456	0.00137207	3.63981e-05	0.0311459	0.000110264	0.0312562		4	-1	3	-1	3	1		6.5	2.02	6.56439	1.48	6.52548	1.94		0.00328729	0.00137207	0.000327583	0.0311459	0.000992376	0.0312562		0.0683814	0.0602189	16.6061		11.499	0.89155	6.45022	0.918169	6.46107	0.895396		-5.94035
		0.000345126	0.0013805	0.0384726	0.0384726		-0.036	-0.0634		0.000195852	0.00134935	3.11596e-05	0.0383544	0.000118115	0.0384726		4	-1	3	-1	3	1		6.5	2.02	6.56439	1.48	6.52548	1.94		0.00313363	0.00134935	0.000280436	0.0383544	0.00106303	0.0384726		0.0826535	0.0662056	15.1045		11.1862	0.88204	6.27353	0.91076	6.28482	0.88618		-5.79469
		0.000338407	0.00135363	0.045408	0.045408		-0.0385	-0.0669		0.000187595	0.00132645	2.71751e-05	0.0452843	0.000123637	0.045408		4	-1	3	-1	3	1		6.5	2.02	6.56439	1.48	6.52548	1.94		0.00300152	0.00132645	0.000244576	0.0452843	0.00111273	0.045408		0.0963776	0.0714911	13.9878		10.9238	0.873811	6.12538	0.904317	6.137	0.8782		-5.67222
		0.000329655	0.00131862	0.0544414	0.0544414		-0.0404	-0.0706		0.000177923	0.00129557	2.30532e-05	0.0543127	0.000128679	0.0544414		4	-1	3	-1	3	1		6.5	2.02	6.56439	1.48	6.52548	1.94		0.00284677	0.00129557	0.000207478	0.0543127	0.00115811	0.0544414		0.114262	0.0778422	12.8465		10.6244	0.864124	5.95637	0.896695	5.96834	0.868799		-5.5321
Iteration	12	0.0003824	0.0015296	0	0		0	0		0.00027351	0.00142071	0.00010889	0	0	0		4	-1	3	-1	3	1		6.5	2.02	6.56439	1.48	6.52548	1.94		0.00437616	0.00142071	0.000980007	0	0	0		0.00677688	0.0189574	52.7498		14.2447	0.963118	8.00396	0.972709	8.00921	0.964527		-7.20388
		0.000380876	0.00152351	0.00157251	0.00157251		-0.0057	-0.0095		0.000268296	0.0014253	9.82102e-05	0.00155814	1.43697e-05	0.00157251		4	-1	3	-1	3	1		6.5	2.02	6.56439	1.48	6.52548	1.94		0.00429274	0.0014253	0.000883892	0.00155814	0.000129327	0.00157251		0.0098619	0.0228689	43.7276		13.9294	0.955845	7.82527	0.967262	7.83133	0.957519		-7.06
		0.000378614	0.00151446	0.00390792	0.00390792		-0.0114	-0.019		0.000260891	0.0014281	8.63561e-05	0.00387655	3.13673e-05	0.00390792		4	-1	3	-1	3	1		6.5	2.02	6.56439	1.48	6.52548	1.94		0.00417425	0.0014281	0.000777205	0.00387655	0.000282305	0.00390792		0.0144463	0.0276785	36.1291		13.5604	0.94705	7.61619	0.960648	7.62314	0.94904		-6.89121
		0.000375639	0.00150255	0.00697898	0.00697898		-0.0158	-0.0282		0.000252054	0.00142763	7.49275e-05	0.00693032	4.86575e-05	0.00697898		4	-1	3	-1	3	1		6.5	2.02	6.56439	1.48	6.52548	1.94		0.00403286	0.00142763	0.000674348	0.00693032	0.000437918	0.00697898		0.0204821	0.0329572	30.3423		13.1772	0.937582	7.39922	0.953492	7.40703	0.939905		-6.71552
		0.000371984	0.00148794	0.0107506	0.0107506		-0.0205	-0.0363		0.000242488	0.00142332	6.46203e-05	0.0106857	6.48757e-05	0.0107506		4	-1	3	-1	3	1		6.5	2.02	6.56439	1.48	6.52548	1.94		0.00387981	0.00142332	0.000581583	0.0106857	0.000583882	0.0107506		0.0279049	0.0384684	25.9954		12.7995	0.927897	7.1855	0.946134	7.1941	0.930554		-6.54193
		0.000367692	0.00147077	0.0151808	0.0151808		-0.0258	-0.0442		0.000232699	0.00141513	5.56349e-05	0.0151014	7.93581e-05	0.0151808		4	-1	3	-1	3	1		6.5	2.02	6.56439	1.48	6.52548	1.94		0.00372318	0.00141513	0.000500714	0.0151014	0.000714223	0.0151808		0.0366354	0.0440773	22.6874		12.4368	0.918243	6.98031	0.938761	6.98961	0.921226		-6.37475
		0.000362808	0.00145123	0.0202218	0.0202218		-0.0279	-0.0499		0.000223002	0.0014033	4.79367e-05	0.02013	9.18689e-05	0.0202218		4	-1	3	-1	3	1		6.5	2.02	6.56439	1.48	6.52548	1.94		0.00356804	0.0014033	0.00043143	0.02013	0.00082682	0.0202218		0.0465814	0.0497016	20.1201		12.0932	0.908763	6.786	0.931482	6.79591	0.912058		-6.21594
		0.000357383	0.00142953	0.0258215	0.0258215		-0.0311	-0.0546		0.000213578	0.00138814	4.13955e-05	0.0257191	0.00010241	0.0258215		4	-1	3	-1	3	1		6.5	2.02	6.56439	1.48	6.52548	1.94		0.00341724	0.00138814	0.000372559	0.0257191	0.000921689	0.0258215		0.0576402	0.0552875	18.0873		11.7702	0.899539	6.60343	0.924364	6.61387	0.903132		-6.06628
		0.000352118	0.00140847	0.0312562	0.0312562		-0.0329	-0.0589		0.000205456	0.00137207	3.63981e-05	0.0311459	0.000110264	0.0312562		4	-1	3	-1	3	1		6.5	2.02	6.56439	1.48	6.52548	1.94		0.00328729	0.00137207	0.000327583	0.0311459	0.000992376	0.0312562		0.0683814	0.0602189	16.6061		11.499	0.89155	6.45022	0.918169	6.46107	0.895396		-5.94035
		0.000345126	0.0013805	0.0384726	0.0384726		-0.036	-0.0634		0.000195852	0.00134935	3.11596e-05	0.0383544	0.000118115	0.0384726		4	-1	3	-1	3	1		6.5	2.02	6.56439	1.48	6.52548	1.94		0.00313363	0.00134935	0.000280436	0.0383544	0.00106303	0.0384726		0.0826535	0.0662056	15.1045		11.1862	0.88204	6.27353	0.91076	6.28482	0.88618		-5.79469
		0.000338407	0.00135363	0.045408	0.045408		-0.0385	-0.0669		0.000187595	0.00132645	2.71751e-05	0.0452843	0.000123637	0.045408		4	-1	3	-1	3	1		6.5	2.02	6.56439	1.48	6.52548	1.94		0.00300152	0.00132645	0.000244576	0.0452843	0.00111273	0.045408		0.0963776	0.0714911	13.9878		10.9238	0.873811	6.12538	0.904317	6.137	0.8782		-5.67222
		0.000329655	0.00131862	0.0544414	0.0544414		-0.0404	-0.0706		0.000177923	0.00129557	2.30532e-05	0.0543127	0.000128679	0.0544414		4	-1	3	-1	3	1		6.5	2.02	6.56439	1.48	6.52548	1.94		0.00284677	0.00129557	0.000207478	0.0543127	0.00115811	0.0544414		0.114262	0.0778422	12.8465		10.6244	0.864124	5.95637	0.896695	5.96834	0.868799		-5.5321
Iteration	13	0.0003824	0.0015296	0	0		0	0		0.00027351	0.00142071	0.00010889	0	0	0		4	-1	3	-1	3	1		6.5	2.02	6.56439	1.48	6.52548	1.94		0.00437616	0.00142071	0.000980007	0	0	0		0.00677688	0.0189574	52.7498		14.2447	0.963118	8.00396	0.972709	8.00921	0.964527		-7.20388
		0.000380876	0.00152351	0.00157251	0.00157251		-0.0057	-0.0095		0.000268296	0.0014253	9.82102e-05	0.00155814	1.43697e-05	0.00157251		4	-1	3	-1	3	1		6.5	2.02	6.56439	1.48	6.52548	1.94		0.00429274	0.0014253	0.000883892	0.00155814	0.000129327	0.00157251		0.0098619	0.0228689	43.7276		13.9294	0.955845	7.82527	0.967262	7.83133	0.957519		-7.06
		0.000378614	0.00151446	0.00390792	0.00390792		-0.0114	-0.019		0.000260891	0.0014281	8.63561e-05	0.00387655	3.13673e-05	0.00390792		4	-1	3	-1	3	1		6.5	2.02	6.56439	1.48	6.52548	1.94		0.00417425	0.0014281	0.000777205	0.00387655	0.000282305	0.00390792		0.0144463	0.0276785	36.1291		13.5604	0.94705	7.61619	0.960648	7.62314	0.94904		-6.89121
		0.000375639	0.00150255	0.00697898	0.00697898		-0.0158	-0.0282		0.000252054	0.00142763	7.49275e-05	0.00693032	4.86575e-05	0.00697898		4	-1	3	-1	3	1		6.5	2.02	6.56439	1.48	6.52548	1.94		0.00403286	0.00142763	0.000674348	0.00693032	0.000437918	0.00697898		0.0204821	0.0329572	30.3423		13.1772	0.937582	7.39922	0.953492	7.40703	0.939905		-6.71552
		0.000371984	0.00148794	0.0107506	0.0107506		-0.0205	-0.0363		0.000242488	0.00142332	6.46203e-05	0.0106857	6.48757e-05	0.0107506		4	-1	3	-1	3	1		6.5	2.02	6.56439	1.48	6.52548	1.94		0.00387981	0.00142332	0.000581583	0.0106857	0.000583882	0.0107506		0.0279049	0.0384684	25.9954		12.7995	0.927897	7.1855	0.946134	7.1941	0.930554		-6.54193
		0.000367692	0.00147077	0.0151808	0.0151808		-0.0258	-0.0442		0.000232699	0.00141513	5.56349e-05	0.0151014	7.93581e-05	0.0151808		4	-1	3	-1	3	1		6.5	2.02	6.56439	1.48	6.52548	1.94		0.00372318	0.00141513	0.000500714	0.0151014	0.000714223	0.0151808		0.0366354	0.0440773	22.6874		12.4368	0.918243	6.98031	0.938761	6.98961	0.921226		-6.37475
		0.000362808	0.00145123	0.0202218	0.0202218		-0.0279	-0.0499		0.000223002	0.0014033	4.79367e-05	0.02013	9.18689e-05	0.0202218		4	-1	3	-1	3	1		6.5	2.02	6.56439	1.48	6.52548	1.94		0.00356804	0.0014033	0.00043143	0.02013	0.00082682	0.0202218		0.0465814	0.0497016	20.1201		12.0932	0.908763	6.786	0.931482	6.79591	0.912058		-6.21594
		0.000357383	0.00142953	0.0258215	0.0258215		-0.0311	-0.0546		0.000213578	0.00138814	4.13955e-05	0.0257191	0.00010241	0.0258215		4	-1	3	-1	3	1		6.5	2.02	6.56439	1.48	6.52548	1.94		0.00341724	0.00138814	0.000372559	0.0257191	0.000921689	0.0258215		0.0576402	0.0552875	18.0873		11.7702	0.899539	6.60343	0.924364	6.61387	0.903132		-6.06628
		0.000352118	0.00140847	0.0312562	0.0312562		-0.0329	-0.0589		0.000205456	0.00137207	3.63981e-05	0.0311459	0.000110264	0.0312562		4	-1	3	-1	3	1		6.5	2.02	6.56439	1.48	6.52548	1.94		0.00328729	0.00137207	0.000327583	0.0311459	0.000992376	0.0312562		0.0683814	0.0602189	16.6061		11.499	0.89155	6.45022	0.918169	6.46107	0.895396		-5.94035
		0.000345126	0.0013805	0.0384726	0.0384726		-0.036	-0.0634		0.000195852	0.00134935	3.11596e-05	0.0383544	0.000118115	0.0384726		4	-1	3	-1	3	1		6.5	2.02	6.56439	1.48	6.52548	1.94		0.00313363	0.00134935	0.000280436	0.0383544	0.00106303	0.0384726		0.0826535	0.0662056	15.1045		11.1862	0.88204	6.27353	0.91076	6.28482	0.88618		-5.79469
		0.000338407	0.00135363	0.045408	0.045408		-0.0385	-0.0669		0.000187595	0.00132645	2.71751e-05	0.0452843	0.000123637	0.045408		4	-1	3	-1	3	1		6.5	2.02	6.56439	1.48	6.52548	1.94		0.00300152	0.00132645	0.000244576	0.0452843	0.00111273	0.045408		0.0963776	0.0714911	13.9878		10.9238	0.873811	6.12538	0.904317	6.137	0.8782		-5.67222
		0.000329655	0.00131862	0.0544414	0.0544414		-0.0404	-0.0706		0.000177923	0.00129557	2.30532e-05	0.0543127	0.000128679	0.0544414		4	-1	3	-1	3	1		6.5	2.02	6.56439	1.48	6.52548	1.94		0.00284677	0.00129557	0.000207478	0.0543127	0.00115811	0.0544414		0.114262	0.0778422	12.8465		10.6244	0.864124	5.95637	0.896695	5.96834	0.868799		-5.5321
Iteration	14	0.0003824	0.0015296	0	0		0	0		0.00027351	0.00142071	0.00010889	0	0	0		4	-1	3	-1	3	1		6.5	2.02	6.56439	1.48	6.52548	1.94		0.00437616	0.00142071	0.000980007	0	0	0		0.00677688	0.0189574	52.7498		14.2447	0.963118	8.00396	0.972709	8.00921	0.964527		-7.20388
		0.000380876	0.00152351	0.00157251	0.00157251		-0.0057	-0.0095		0.000268296	0.0014253	9.82102e-05	0.00155814	1.43697e-05	0.00157251		4	-1	3	-1	3	1		6.5	2.02	6.56439	1.48	6.52548	1.94		0.00429274	0.0014253	0.000883892	0.00155814	0.000129327	0.00157251		0.0098619	0.0228689	43.7276		13.9294	0.955845	7.82527	0.967262	7.83133	0.957519		-7.06
		0.000378614	0.00151446	0.00390792	0.00390792		-0.0114	-0.019		0.000260891	0.0014281	8.63561e-05	0.00387655	3.13673e-05	0.00390792		4	-1	3	-1	3	1		6.5	2.02	6.56439	1.48	6.52548	1.94		0.00417425	0.0014281	0.000777205	0.00387655	0.000282305	0.00390792		0.0144463	0.0276785	36.1291		13.5604	0.94705	7.61619	0.960648	7.62314	0.94904		-6.89121
		0.000375639	0.00150255	0.00697898	0.00697898		-0.0158	-0.0282		0.000252054	0.00142763	7.49275e-05	0.00693032	4.86575e-05	0.00697898		4	-1	3	-1	3	1		6.5	2.02	6.56439	1.48	6.52548	1.94		0.00403286	0.00142763	0.000674348	0.00693032	0.000437918	0.00697898		0.0204821	0.0329572	30.3423		13.1772	0.937582	7.39922	0.953492	7.40703	0.939905		-6.71552
		0.000371984	0.00148794	0.0107506	0.0107506		-0.0205	-0.0363		0.000242488	0.00142332	6.46203e-05	0.0106857	6.48757e-05	0.0107506		4	-1	3	-1	3	1		6.5	2.02	6.56439	1.48	6.52548	1.94		0.00387981	0.00142332	0.000581583	0.0106857	0.000583882	0.0107506		0.0279049	0.0384684	25.9954		12.7995	0.927897	7.1855	0.946134	7.1941	0.930554		-6.54193
		0.000367692	0.00147077	0.0151808	0.0151808		-0.0258	-0.0442		0.000232699	0.00141513	5.56349e-05	0.0151014	7.93581e-05	0.0151808		4	-1	3	-1	3	1		6.5	2.02	6.56439	1.48	6.52548	1.94		0.00372318	0.00141513	0.000500714	0.0151014	0.000714223	0.0151808		0.0366354	0.0440773	22.6874		12.4368	0.918243	6.98031	0.938761	6.98961	0.921226		-6.37475
		0.000362808	0.00145123	0.0202218	0.0202218		-0.0279	-0.0499		0.000223002	0.0014033	4.79367e-05	0.02013	9.18689e-05	0.0202218		4	-1	3	-1	3	1		6.5	2.02	6.56439	1.48	6.52548	1.94		0.00356804	0.0014033	0.00043143	0.02013	0.00082682	0.0202218		0.0465814	0.0497016	20.1201		12.0932	0.908763	6.786	0.931482	6.79591	0.912058		-6.21594
		0.000357383	0.00142953	0.0258215	0.0258215		-0.0311	-0.0546		0.000213578	0.00138814	4.13955e-05	0.0257191	0.00010241	0.0258215		4	-1	3	-1	3	1		6.5	2.02	6.56439	1.48	6.52548	1.94		0.00341724	0.00138814	0.000372559	0.0257191	0.000921689	0.0258215		0.0576402	0.0552875	18.0873		11.7702	0.899539	6.60343	0.924364	6.61387	0.903132		-6.06628
		0.000352118	0.00140847	0.0312562	0.0312562		-0.0329	-0.0589		0.000205456	0.00137207	3.63981e-05	0.0311459	0.000110264	0.0312562		4	-1	3	-1	3	1		6.5	2.02	6.56439	1.48	6.52548	1.94		0.00328729	0.00137207	0.000327583	0.0311459	0.000992376	0.0312562		0.0683814	0.0602189	16.6061		11.499	0.89155	6.45022	0.918169	6.46107	0.895396		-5.94035
		0.000345126	0.0013805	0.0384726	0.0384726		-0.036	-0.0634		0.000195852	0.00134935	3.11596e-05	0.0383544	0.000118115	0.0384726		4	-1	3	-1	3	1		6.5	2.02	6.56439	1.48	6.52548	1.94		0.00313363	0.00134935	0.000280436	0.0383544	0.00106303	0.0384726		0.0826535	0.0662056	15.1045		11.1862	0.88204	6.27353	0.91076	6.28482	0.88618		-5.79469
		0.000338407	0.00135363	0.045408	0.045408		-0.0385	-0.0669		0.000187595	0.00132645	2.71751e-05	0.0452843	0.000123637	0.045408		4	-1	3	-1	3	1		6.5	2.02	6.56439	1.48	6.52548	1.94		0.00300152	0.00132645	0.000244576	0.0452843	0.00111273	0.045408		0.0963776	0.0714911	13.9878		10.9238	0.873811	6.12538	0.904317	6.137	0.8782		-5.67222
		0.000329655	0.00131862	0.0544414	0.0544414		-0.0404	-0.0706		0.000177923	0.00129557	2.30532e-05	0.0543127	0.000128679	0.0544414		4	-1	3	-1	3	1		6.5	2.02	6.56439	1.48	6.52548	1.94		0.00284677	0.00129557	0.000207478	0.0543127	0.00115811	0.0544414		0.114262	0.0778422	12.8465		10.6244	0.864124	5.95637	0.896695	5.96834	0.868799		-5.5321
Iteration	15	0.0003824	0.0015296	0	0		0	0		0.00027351	0.00142071	0.00010889	0	0	0		4	-1	3	-1	3	1		6.5	2.02	6.56439	1.48	6.52548	1.94		0.00437616	0.00142071	0.000980007	0	0	0		0.00677688	0.0189574	52.7498		14.2447	0.963118	8.00396	0.972709	8.00921	0.964527		-7.20388
		0.000380876	0.00152351	0.00157251	0.00157251		-0.0057	-0.0095		0.000268296	0.0014253	9.82102e-05	0.00155814	1.43697e-05	0.00157251		4	-1	3	-1	3	1		6.5	2.02	6.56439	1.48	6.52548	1.94		0.00429274	0.0014253	0.000883892	0.00155814	0.000129327	0.00157251		0.0098619	0.0228689	43.7276		13.9294	0.955845	7.82527	0.967262	7.83133	0.957519		-7.06
		0.000378614	0.00151446	0.00390792	0.00390792		-0.0114	-0.019		0.000260891	0.0014281	8.63561e-05	0.00387655	3.13673e-05	0.00390792		4	-1	3	-1	3	1		6.5	2.02	6.56439	1.48	6.52548	1.94		0.00417425	0.0014281	0.000777205	0.00387655	0.000282305	0.00390792		0.0144463	0.0276785	36.1291		13.5604	0.94705	7.61619	0.960648	7.62314	0.94904		-6.89121
		0.000375639	0.00150255	0.00697898	0.00697898		-0.0158	-0.0282		0.000252054	0.00142763	7.49275e-05	0.00693032	4.86575e-05	0.00697898		4	-1	3	-1	3	1		6.5	2.02	6.56439	1.48	6.52548	1.94		0.00403286	0.00142763	0.000674348	0.00693032	0.000437918	0.00697898		0.0204821	0.0329572	30.3423		13.1772	0.937582	7.39922	0.953492	7.40703	0.939905		-6.71552
		0.000371984	0.00148794	0.0107506	0.0107506		-0.0205	-0.0363		0.000242488	0.00142332	6.46203e-05	0.0106857	6.48757e-05	0.0107506		4	-1	3	-1	3	1		6.5	2.02	6.56439	1.48	6.52548	1.94		0.00387981	0.00142332	0.000581583	0.0106857	0.000583882	0.0107506		0.0279049	0.0384684	25.9954		12.7995	0.927897	7.1855	0.946134	7.1941	0.930554		-6.54193
		0.000367692	0.00147077	0.0151808	0.0151808		-0.0258	-0.0442		0.000232699	0.00141513	5.56349e-05	0.0151014	7.93581e-05	0.0151808		4	-1	3	-1	3	1		6.5	2.02	6.56439	1.48	6.52548	1.94		0.00372318	0.00141513	0.000500714	0.0151014	0.000714223	0.0151808		0.0366354	0.0440773	22.6874		12.4368	0.918243	6.98031	0.938761	6.98961	0.921226		-6.37475
		0.000362808	0.00145123	0.0202218	0.0202218		-0.0279	-0.0499		0.000223002	0.0014033	4.79367e-05	0.02013	9.18689e-05	0.0202218		4	-1	3	-1	3	1		6.5	2.02	6.56439	1.48	6.52548	1.94		0.00356804	0.0014033	0.00043143	0.02013	0.00082682	0.0202218		0.0465814	0.0497016	20.1201		12.0932	0.908763	6.786	0.931482	6.79591	0.912058		-6.21594
		0.000357383	0.00142953	0.0258215	0.0258215		-0.0311	-0.0546		0.000213578	0.00138814	4.13955e-05	0.0257191	0.00010241	0.0258215		4	-1	3	-1	3	1		6.5	2.02	6.56439	1.48	6.52548	1.94		0.00341724	0.00138814	0.000372559	0.0257191	0.000921689	0.0258215		0.0576402	0.0552875	18.0873		11.7702	0.899539	6.60343	0.924364	6.61387	0.903132		-6.06628
		0.000352118	0.00140847	0.0312562	0.0312562		-0.0329	-0.0589		0.000205456	0.00137207	3.63981e-05	0.0311459	0.000110264	0.0312562		4	-1	3	-1	3	1		6.5	2.02	6.56439	1.48	6.52548	1.94		0.00328729	0.00137207	0.000327583	0.0311459	0.000992376	0.0312562		0.0683814	0.0602189	16.6061		11.499	0.89155	6.45022	0.918169	6.46107	0.895396		-5.94035
		0.000345126	0.0013805	0.0384726	0.0384726		-0.036	-0.0634		0.000195852	0.00134935	3.11596e-05	0.0383544	0.000118115	0.0384726		4	-1	3	-1	3	1		6.5	2.02	6.56439	1.48	6.52548	1.94		0.00313363	0.00134935	0.000280436	0.0383544	0.00106303	0.0384726		0.0826535	0.0662056	15.1045		11.1862	0.88204	6.27353	0.91076	6.28482	0.88618		-5.79469
		0.000338407	0.00135363	0.045408	0.045408		-0.0385	-0.0669		0.000187595	0.00132645	2.71751e-05	0.0452843	0.000123637	0.045408		4	-1	3	-1	3	1		6.5	2.02	6.56439	1.48	6.52548	1.94		0.00300152	0.00132645	0.000244576	0.0452843	0.00111273	0.045408		0.0963776	0.0714911	13.9878		10.9238	0.873811	6.12538	0.904317	6.137	0.8782		-5.67222
		0.000329655	0.00131862	0.0544414	0.0544414		-0.0404	-0.0706		0.000177923	0.00129557	2.30532e-05	0.0543127	0.000128679	0.0544414		4	-1	3	-1	3	1		6.5	2.02	6.56439	1.48	6.52548	1.94		0.00284677	0.00129557	0.000207478	0.0543127	0.00115811	0.0544414		0.114262	0.0778422	12.8465		10.6244	0.864124	5.95637	0.896695	5.96834	0.868799		-5.5321
		H0	A0	X+0	B0		L	J		H	A	HA	B	HB	X																				0.194926	0.34323
		M	M	M	M		ppm	ppm		M	M	M	M	M	M			fA	fB																0.00505711	0.00939726
Iteration		0.0003824	0.0015296	0	0		0	0		0.00027351	0.00142071	0.00010889	0	0	0			0.284753	0		0	0													0	0
		0.000380876	0.00152351	0.00157251	0.00157251		-0.0057	-0.0095		0.000268296	0.0014253	9.82102e-05	0.00155814	1.43697e-05	0.00157251			0.257854	0.0377281		-0.0268999	0.0377281			0.000723602	0.00142341	-0.00101488		0.000153329	-0.00021505		0.000255549	-0.000358417		-0.00505268	-0.0088783		4.19023e-07	3.86516e-07
		0.000378614	0.00151446	0.00390792	0.00390792		-0.0114	-0.019		0.000260891	0.0014281	8.63561e-05	0.00387655	3.13673e-05	0.00390792			0.228085	0.0828476		-0.0566686	0.0828476			0.00321133	0.00686373	-0.00469486		0.000646022	-0.000944463		0.0010767	-0.0015741		-0.0106272	-0.0186718		5.9721e-07	1.07697e-07
		0.000375639	0.00150255	0.00697898	0.00697898		-0.0158	-0.0282		0.000252054	0.00142763	7.49275e-05	0.00693032	4.86575e-05	0.00697898			0.199467	0.129533		-0.0852866	0.129533			0.0072738	0.0167787	-0.0110474		0.00134753	-0.00204662		0.00240508	-0.00365282		-0.0159695	-0.0280557		2.87265e-08	2.08369e-08
		0.000371984	0.00148794	0.0107506	0.0107506		-0.0205	-0.0363		0.000242488	0.00142332	6.46203e-05	0.0106857	6.48757e-05	0.0107506			0.173718	0.174405		-0.111035	0.174405			0.0123289	0.030417	-0.0193651		0.00227623	-0.0035753		0.00403059	-0.00633089		-0.0207617	-0.0364718		6.84876e-08	2.95112e-08
		0.000367692	0.00147077	0.0151808	0.0151808		-0.0258	-0.0442		0.000232699	0.00141513	5.56349e-05	0.0151014	7.93581e-05	0.0151808			0.151309	0.215828		-0.133445	0.215828			0.0178075	0.0465816	-0.0288011		0.00344288	-0.00556835		0.00589827	-0.00953958		-0.0249204	-0.0437741		7.73701e-07	1.81378e-07
		0.000362808	0.00145123	0.0202218	0.0202218		-0.0279	-0.0499		0.000223002	0.0014033	4.79367e-05	0.02013	9.18689e-05	0.0202218			0.132127	0.253216		-0.152627	0.253216			0.0232949	0.0641185	-0.0386476		0.00425828	-0.00706474		0.00761607	-0.0126355		-0.0284703	-0.0500065		3.25272e-07	1.13417e-08
		0.000357383	0.00142953	0.0258215	0.0258215		-0.0311	-0.0546		0.000213578	0.00138814	4.13955e-05	0.0257191	0.00010241	0.0258215			0.115829	0.286555		-0.168924	0.286555			0.0285353	0.0821138	-0.048406		0.00525354	-0.00891186		0.00922325	-0.0156459		-0.0314785	-0.055287		1.43268e-07	4.71902e-07
		0.000352118	0.00140847	0.0312562	0.0312562		-0.0329	-0.0589		0.000205456	0.00137207	3.63981e-05	0.0311459	0.000110264	0.0312562			0.103369	0.313145		-0.181384	0.313145			0.0329003	0.0980598	-0.0567996		0.00596755	-0.0103025		0.0106835	-0.0184442		-0.0337729	-0.0593139		7.61946e-07	1.71286e-07
		0.000345126	0.0013805	0.0384726	0.0384726		-0.036	-0.0634		0.000195852	0.00134935	3.11596e-05	0.0383544	0.000118115	0.0384726			0.0902847	0.342237		-0.194469	0.342237			0.0378181	0.117126	-0.0665544		0.00700087	-0.0123205		0.0123293	-0.0216978		-0.0361762	-0.0635314		3.10635e-08	1.72708e-08
		0.000338407	0.00135363	0.045408	0.045408		-0.0385	-0.0669		0.000187595	0.00132645	2.71751e-05	0.0452843	0.000123637	0.045408			0.080303	0.36535		-0.20445	0.36535			0.0418	0.133481	-0.074696		0.00787134	-0.014066		0.0136777	-0.0244419		-0.0380051	-0.0667402		2.44975e-07	2.55262e-08
		0.000329655	0.00131862	0.0544414	0.0544414		-0.0404	-0.0706		0.000177923	0.00129557	2.30532e-05	0.0543127	0.000128679	0.0544414			0.0699312	0.390344		-0.214822	0.390344			0.0461486	0.152368	-0.0838546		0.00867882	-0.0157699		0.0151665	-0.0275583		-0.0399004	-0.0700653		2.49606e-07	2.85918e-07
																									0.0228948	0.0681211	-0.0394438		0.00426331	-0.00734411		0.0074875	-0.0128981					2.43294e-07	0.000493248
																									0.0228948	-0.0394438		1	2		1	1
																									-0.0394438	0.0681211		1	2		2	2
																									17906.8	10368.5		0.00426331	-0.00734411		76.3421	-76.1471		0.194926
																									10368.5	6018.27		0.00426331	-0.00734411		44.2039	-44.1989		0.00505711
																									17906.8	10368.5		0.0074875	-0.0128981		134.077	-133.734		0.34323
																									10368.5	6018.27		0.0074875	-0.0128981		77.6339	-77.6245		0.00939726
[truncated: 37 more columns]

## Sheet: Cl-
	Relevant constants
	Chloride	KA (M^-1)	452.187		R	0.00831446	kJ/(mol K)
					T	298.15	K
					RT	2.47896	kJ/mol
					e0	8.85188e-12	C^2/(J m)
					e	80
					NA	6.02214e+23	1/mol
					e charge	1.60218e-19
					ee0RT	18.857	Me^2Å^2		0.0113559	e^2/Å
					1/(ee0RT)	0.0530308	1/(M*e^2*Å^2)
					1/(8*pi*ee0RT)	3.50378	Å/e^2
									initial ion concentration distribution guess																					inverse											Screened Binding Constant
		total ion concentrations				NMR delta deltas			from non-screened model					ion and complex charges					ion and complex radii										ionic	Debye	Debye																	Solved ion concentrations - New guess for next iteration
		Host	Cl	Na					Host	Cl-	Host-Cl	Na+		Host	Cl-	Host-Cl	Na+		Host	Cl-	Host-Cl	Na+							strength	length	length										Cl							Host	Cl-
		H0	A0	X+0		L	J		H	A	HA	X		qH	qA	qHA	qX		rH	rA	rHA	rX							I	kap	lam										KAeff							H	A
		M	M	M		ppm	ppm		M	M	M	M		e	e	e	e		Å	Å	Å	Å							Me^2	1/Å	Å										M^-1							M	M
Iteration	1	0.0004	0.0016	0		0	0		0.00024658	0.00128229	0.00015342	0		4	-1	3	1		6.5	2.02	6.56439	1.94		0.00394528	0.00128229	0.00138078	0		0.00660835	0.0187202	53.4182		14.2643	0.963563	8.01506		-7.21281		0.623068		281.743		1.56349	1.49709		0.294578		0.000282169	0.00148217
		0.000397377	0.00355653	0.00196702		0.0297	0.0589		0.000204135	0.00129065	0.000193242	0.00196702		4	-1	3	1		6.5	2.02	6.56439	1.94		0.00326616	0.00129065	0.00173918	0.00196702		0.00826301	0.0209331	47.7713		14.0837	0.959431	7.91269		-7.13044		0.59275		268.034		2.05978	1.95872		0.474442		0.000208845	0.003368
		0.000394789	0.00548755	0.0039084		0.0481	0.0914		0.000174433	0.0012948	0.000220356	0.0039084		4	-1	3	1		6.5	2.02	6.56439	1.94		0.00279093	0.0012948	0.0019832	0.0039084		0.00997733	0.0230023	43.4739		13.9189	0.955598	7.81931		-7.0552		0.56631		256.078		2.50634	2.39029		0.573963		0.000168195	0.00526096
		0.000392234	0.00739359	0.00582465		0.0584	0.1103		0.000151194	0.00129641	0.00024104	0.00582465		4	-1	3	1		6.5	2.02	6.56439	1.94		0.0024191	0.00129641	0.00216936	0.00582465		0.0117095	0.0249192	40.1297		13.7697	0.952076	7.73476		-6.98698		0.543327		245.686		2.91286	2.79009		0.637038		0.000142366	0.00714372
		0.000389712	0.00927515	0.0077163		0.0669	0.1257		0.000133185	0.00129612	0.000256527	0.0077163		4	-1	3	1		6.5	2.02	6.56439	1.94		0.00213096	0.00129612	0.00230874	0.0077163		0.0134521	0.0267091	37.4404		13.6332	0.948809	7.65743		-6.92454		0.523081		236.53		3.28603	3.16056		0.680625		0.000124464	0.0090099
		0.000387222	0.0111326	0.00958372		0.0707	0.1345		0.000114671	0.0012937	0.000272551	0.00958372		4	-1	3	1		6.5	2.02	6.56439	1.94		0.00183474	0.0012937	0.00245296	0.00958372		0.0151651	0.0283587	35.2625		13.5097	0.945819	7.58752		-6.86802		0.505389		228.53		3.63263	3.50649		0.712732		0.000111237	0.0108566
		0.000384763	0.0129665	0.0114275		0.0752	0.1428		0.0001008	0.0012898	0.000283963	0.0114275		4	-1	3	1		6.5	2.02	6.56439	1.94		0.0016128	0.0012898	0.00255567	0.0114275		0.0168857	0.0299243	33.4177		13.3946	0.942999	7.52235		-6.81529		0.489402		221.301		3.95465	3.82909		0.737307		0.000101075	0.0126828
		0.000382336	0.0147773	0.0132479		0.0781	0.1487		8.7267e-05	0.00128338	0.000295069	0.0132479		4	-1	3	1		6.5	2.02	6.56439	1.94		0.00139627	0.00128338	0.00265562	0.0132479		0.0185832	0.0313924	31.8549		13.2885	0.940369	7.46224		-6.76661		0.475079		214.825		4.25666	4.13233		0.756831		9.29724e-05	0.0144879
		0.000379939	0.0165654	0.0150456		0.081	0.1546		7.52285e-05	0.00127445	0.00030471	0.0150456		4	-1	3	1		6.5	2.02	6.56439	1.94		0.00120366	0.00127445	0.00274239	0.0150456		0.0202661	0.032783	30.5036		13.1895	0.937891	7.40618		-6.72117		0.462076		208.945		4.54063	4.41795		0.772722		8.63516e-05	0.0162718
		0.000377572	0.0183311	0.0168208		0.0847	0.1597		6.34084e-05	0.00126112	0.000314164	0.0168208		4	-1	3	1		6.5	2.02	6.56439	1.94		0.00101453	0.00126112	0.00282747	0.0168208		0.021924	0.0340976	29.3276		13.0972	0.935561	7.35396		-6.67881		0.450264		203.604		4.80916	4.68832		0.785953		8.08183e-05	0.0180344
		0.000375235	0.0200751	0.0185741		0.0858	0.1627		5.21054e-05	0.00124157	0.00032313	0.0185741		4	-1	3	1		6.5	2.02	6.56439	1.94		0.000833686	0.00124157	0.00290817	0.0185741		0.0235575	0.0353451	28.2925		13.0108	0.933361	7.30508		-6.63913		0.439464		198.72		5.06388	4.945		0.797155		7.61145e-05	0.0197759
									new ion concentration distribution guess based on above solution
Iteration	2	0.0004	0.0016	0		0	0		0.000282169	0.00148217	0.000117831	0		4	-1	3	1		6.5	2.02	6.56439	1.94		0.0045147	0.00148217	0.00106048	0		0.00705735	0.0193457	51.691		14.2128	0.962391	7.98585		-7.18932		0.614273		277.766		1.55553	1.49069		0.291788		0.000283285	0.00148328
		0.000397377	0.00355653	0.00196702		0.0297	0.0589		0.000208845	0.003368	0.000188532	0.00196702		4	-1	3	1		6.5	2.02	6.56439	1.94		0.00334152	0.003368	0.00169679	0.00196702		0.0103733	0.0234543	42.636		13.8834	0.954765	7.79921		-7.03898		0.560763		253.57		2.00259	1.90968		0.461026		0.000214176	0.00337333
		0.000394789	0.00548755	0.0039084		0.0481	0.0914		0.000168195	0.00526096	0.000226594	0.0039084		4	-1	3	1		6.5	2.02	6.56439	1.94		0.00269111	0.00526096	0.00203935	0.0039084		0.0138998	0.0271499	36.8325		13.6	0.948009	7.63862		-6.90934		0.518265		234.353		2.37854	2.2763		0.552553		0.000176647	0.00526941
		0.000392234	0.00739359	0.00582465		0.0584	0.1103		0.000142366	0.00714372	0.000249868	0.00582465		4	-1	3	1		6.5	2.02	6.56439	1.94		0.00227786	0.00714372	0.00224881	0.00582465		0.017495	0.0304594	32.8306		13.3557	0.942038	7.50033		-6.79746		0.484108		218.908		2.70437	2.59957		0.610305		0.000152852	0.0071542
		0.000389712	0.00927515	0.0077163		0.0669	0.1257		0.000124464	0.0090099	0.000265248	0.0077163		4	-1	3	1		6.5	2.02	6.56439	1.94		0.00199143	0.0090099	0.00238723	0.0077163		0.0211049	0.0334546	29.8913		13.1422	0.9367	7.37942		-6.69946		0.455986		206.191		2.9928	2.88828		0.650373		0.000136254	0.00902169
		0.000387222	0.0111326	0.00958372		0.0707	0.1345		0.000111237	0.0108566	0.000275985	0.00958372		4	-1	3	1		6.5	2.02	6.56439	1.94		0.00177978	0.0108566	0.00248387	0.00958372		0.024704	0.0361949	27.6282		12.9527	0.931868	7.27215		-6.61238		0.432325		195.492		3.25203	3.14909		0.679986		0.000123917	0.0108693
		0.000384763	0.0129665	0.0114275		0.0752	0.1428		0.000101075	0.0126828	0.000283688	0.0114275		4	-1	3	1		6.5	2.02	6.56439	1.94		0.00161719	0.0126828	0.0025532	0.0114275		0.0282807	0.0387265	25.8221		12.7824	0.927448	7.1758		-6.53404		0.412054		186.326		3.48768	3.3869		0.702876		0.000114322	0.0126961
		0.000382336	0.0147773	0.0132479		0.0781	0.1487		9.29724e-05	0.0144879	0.000289364	0.0132479		4	-1	3	1		6.5	2.02	6.56439	1.94		0.00148756	0.0144879	0.00260427	0.0132479		0.0318277	0.0410834	24.3407		12.6278	0.923371	7.08836		-6.46285		0.394431		178.357		3.70382	3.60546		0.721173		0.000106606	0.0145015
		0.000379939	0.0165654	0.0150456		0.081	0.1546		8.63516e-05	0.0162718	0.000293587	0.0150456		4	-1	3	1		6.5	2.02	6.56439	1.94		0.00138163	0.0162718	0.00264229	0.0150456		0.0353413	0.0432918	23.0991		12.4864	0.919583	7.00834		-6.39762		0.378923		171.344		3.90347	3.80762		0.736179		0.000100236	0.0162857
		0.000377572	0.0183311	0.0168208		0.0847	0.1597		8.08183e-05	0.0180344	0.000296754	0.0168208		4	-1	3	1		6.5	2.02	6.56439	1.94		0.00129309	0.0180344	0.00267078	0.0168208		0.0388191	0.0453719	22.0401		12.356	0.916043	6.93461		-6.33744		0.365137		165.11		4.089	3.99564		0.748742		9.48679e-05	0.0180484
		0.000375235	0.0200751	0.0185741		0.0858	0.1627		7.61145e-05	0.0197759	0.00029912	0.0185741		4	-1	3	1		6.5	2.02	6.56439	1.94		0.00121783	0.0197759	0.00269208	0.0185741		0.04226	0.0473401	21.1238		12.2351	0.912719	6.86625		-6.28159		0.352775		159.52		4.26224	4.17133		0.759438		9.02674e-05	0.0197901
Iteration	3	0.0004	0.0016	0		0	0		0.000283285	0.00148328	0.000116715	0		4	-1	3	1		6.5	2.02	6.56439	1.94		0.00453256	0.00148328	0.00105044	0		0.00706628	0.019358	51.6584		14.2118	0.962368	7.98528		-7.18886		0.614103		277.689		1.55538	1.49057		0.291734		0.000283306	0.00148331
		0.000397377	0.00355653	0.00196702		0.0297	0.0589		0.000214176	0.00337333	0.000183201	0.00196702		4	-1	3	1		6.5	2.02	6.56439	1.94		0.00342682	0.00337333	0.00164881	0.00196702		0.010416	0.0235025	42.5486		13.8797	0.954677	7.79707		-7.03726		0.560177		253.305		2.00154	1.90878		0.460773		0.000214276	0.00337343
		0.000394789	0.00548755	0.0039084		0.0481	0.0914		0.000176647	0.00526941	0.000218142	0.0039084		4	-1	3	1		6.5	2.02	6.56439	1.94		0.00282635	0.00526941	0.00196328	0.0039084		0.0139674	0.0272159	36.7432		13.595	0.947889	7.63582		-6.90707		0.51755		234.029		2.37664	2.2746		0.552218		0.000176779	0.00526955
		0.000392234	0.00739359	0.00582465		0.0584	0.1103		0.000152852	0.0071542	0.000239382	0.00582465		4	-1	3	1		6.5	2.02	6.56439	1.94		0.00244563	0.0071542	0.00215444	0.00582465		0.0175789	0.0305323	32.7522		13.3505	0.941908	7.49734		-6.79503		0.483393		218.584		2.70186	2.59727		0.609958		0.000152988	0.00715434
		0.000389712	0.00927515	0.0077163		0.0669	0.1257		0.000136254	0.00902169	0.000253458	0.0077163		4	-1	3	1		6.5	2.02	6.56439	1.94		0.00218006	0.00902169	0.00228112	0.0077163		0.0211992	0.0335292	29.8247		13.1369	0.936567	7.37645		-6.69705		0.455316		205.888		2.98988	2.88556		0.650042		0.000136383	0.00902182
		0.000387222	0.0111326	0.00958372		0.0707	0.1345		0.000123917	0.0108693	0.000263305	0.00958372		4	-1	3	1		6.5	2.02	6.56439	1.94		0.00198266	0.0108693	0.00236975	0.00958372		0.0248054	0.0362692	27.5716		12.9476	0.931737	7.26929		-6.61005		0.43171		195.214		3.24883	3.14607		0.679678		0.000124036	0.0108694
		0.000384763	0.0129665	0.0114275		0.0752	0.1428		0.000114322	0.0126961	0.000270441	0.0114275		4	-1	3	1		6.5	2.02	6.56439	1.94		0.00182916	0.0126961	0.00243397	0.0114275		0.0283866	0.038799	25.7738		12.7776	0.927322	7.17308		-6.53182		0.411495		186.073		3.48431	3.3837		0.702594		0.000114431	0.0126962
		0.000382336	0.0147773	0.0132479		0.0781	0.1487		0.000106606	0.0145015	0.00027573	0.0132479		4	-1	3	1		6.5	2.02	6.56439	1.94		0.00170569	0.0145015	0.00248157	0.0132479		0.0319367	0.0411537	24.2991		12.6233	0.92325	7.08578		-6.46075		0.393923		178.127		3.70033	3.60214		0.720914		0.000106704	0.0145016
		0.000379939	0.0165654	0.0150456		0.081	0.1546		0.000100236	0.0162857	0.000279703	0.0150456		4	-1	3	1		6.5	2.02	6.56439	1.94		0.00160377	0.0162857	0.00251733	0.0150456		0.0354524	0.0433597	23.0629		12.4821	0.919467	7.00591		-6.39563		0.37846		171.135		3.89993	3.80423		0.735943		0.000100326	0.0162857
		0.000377572	0.0183311	0.0168208		0.0847	0.1597		9.48679e-05	0.0180484	0.000282704	0.0168208		4	-1	3	1		6.5	2.02	6.56439	1.94		0.00151789	0.0180484	0.00254434	0.0168208		0.0389315	0.0454375	22.0082		12.3519	0.915932	6.9323		-6.33556		0.364714		164.919		4.08542	3.9922		0.748525		9.49498e-05	0.0180485
		0.000375235	0.0200751	0.0185741		0.0858	0.1627		9.02674e-05	0.0197901	0.000284968	0.0185741		4	-1	3	1		6.5	2.02	6.56439	1.94		0.00144428	0.0197901	0.00256471	0.0185741		0.0423732	0.0474034	21.0955		12.2313	0.912613	6.86407		-6.27981		0.352388		159.345		4.25866	4.16787		0.759237		9.03425e-05	0.0197902
Iteration	4	0.0004	0.0016	0		0	0		0.000283306	0.00148331	0.000116694	0		4	-1	3	1		6.5	2.02	6.56439	1.94		0.0045329	0.00148331	0.00105024	0		0.00706645	0.0193582	51.6577		14.2118	0.962368	7.98527		-7.18885		0.6141		277.688		1.55538	1.49057		0.291733		0.000283307	0.00148331
		0.000397377	0.00355653	0.00196702		0.0297	0.0589		0.000214276	0.00337343	0.000183101	0.00196702		4	-1	3	1		6.5	2.02	6.56439	1.94		0.00342842	0.00337343	0.00164791	0.00196702		0.0104168	0.0235034	42.547		13.8796	0.954675	7.79703		-7.03723		0.560166		253.3		2.00152	1.90877		0.460768		0.000214278	0.00337344
		0.000394789	0.00548755	0.0039084		0.0481	0.0914		0.000176779	0.00526955	0.00021801	0.0039084		4	-1	3	1		6.5	2.02	6.56439	1.94		0.00282847	0.00526955	0.00196209	0.0039084		0.0139685	0.0272169	36.7418		13.5949	0.947887	7.63577		-6.90704		0.517539		234.024		2.37661	2.27457		0.552213		0.000176782	0.00526955
		0.000392234	0.00739359	0.00582465		0.0584	0.1103		0.000152988	0.00715434	0.000239246	0.00582465		4	-1	3	1		6.5	2.02	6.56439	1.94		0.0024478	0.00715434	0.00215322	0.00582465		0.01758	0.0305333	32.7511		13.3504	0.941906	7.4973		-6.795		0.483384		218.58		2.70182	2.59724		0.609953		0.00015299	0.00715434
		0.000389712	0.00927515	0.0077163		0.0669	0.1257		0.000136383	0.00902182	0.000253329	0.0077163		4	-1	3	1		6.5	2.02	6.56439	1.94		0.00218213	0.00902182	0.00227996	0.0077163		0.0212002	0.03353	29.824		13.1369	0.936566	7.37642		-6.69703		0.455308		205.885		2.98984	2.88553		0.650038		0.000136384	0.00902182
		0.000387222	0.0111326	0.00958372		0.0707	0.1345		0.000124036	0.0108694	0.000263186	0.00958372		4	-1	3	1		6.5	2.02	6.56439	1.94		0.00198457	0.0108694	0.00236868	0.00958372		0.0248064	0.0362699	27.5711		12.9476	0.931736	7.26926		-6.61003		0.431704		195.211		3.2488	3.14605		0.679675		0.000124037	0.0108694
		0.000384763	0.0129665	0.0114275		0.0752	0.1428		0.000114431	0.0126962	0.000270332	0.0114275		4	-1	3	1		6.5	2.02	6.56439	1.94		0.00183089	0.0126962	0.00243299	0.0114275		0.0283875	0.0387996	25.7734		12.7775	0.927321	7.17305		-6.5318		0.41149		186.071		3.48428	3.38368		0.702592		0.000114432	0.0126962
		0.000382336	0.0147773	0.0132479		0.0781	0.1487		0.000106704	0.0145016	0.000275632	0.0132479		4	-1	3	1		6.5	2.02	6.56439	1.94		0.00170727	0.0145016	0.00248068	0.0132479		0.0319375	0.0411542	24.2988		12.6232	0.923249	7.08576		-6.46073		0.393919		178.125		3.70031	3.60211		0.720913		0.000106705	0.0145016
		0.000379939	0.0165654	0.0150456		0.081	0.1546		0.000100326	0.0162857	0.000279613	0.0150456		4	-1	3	1		6.5	2.02	6.56439	1.94		0.00160521	0.0162857	0.00251652	0.0150456		0.0354531	0.0433602	23.0626		12.482	0.919466	7.00589		-6.39562		0.378457		171.133		3.89991	3.8042		0.735941		0.000100326	0.0162857
		0.000377572	0.0183311	0.0168208		0.0847	0.1597		9.49498e-05	0.0180485	0.000282622	0.0168208		4	-1	3	1		6.5	2.02	6.56439	1.94		0.0015192	0.0180485	0.0025436	0.0168208		0.0389322	0.0454379	22.0081		12.3519	0.915932	6.93229		-6.33555		0.364711		164.918		4.0854	3.99218		0.748524		9.49503e-05	0.0180485
		0.000375235	0.0200751	0.0185741		0.0858	0.1627		9.03425e-05	0.0197902	0.000284892	0.0185741		4	-1	3	1		6.5	2.02	6.56439	1.94		0.00144548	0.0197902	0.00256403	0.0185741		0.0423738	0.0474038	21.0954		12.2313	0.912612	6.86406		-6.2798		0.352386		159.344		4.25864	4.16785		0.759236		9.03429e-05	0.0197902
Iteration	5	0.0004	0.0016	0		0	0		0.000283307	0.00148331	0.000116693	0		4	-1	3	1		6.5	2.02	6.56439	1.94		0.00453291	0.00148331	0.00105024	0		0.00706646	0.0193582	51.6577		14.2118	0.962368	7.98527		-7.18885		0.6141		277.688		1.55538	1.49057		0.291733		0.000283307	0.00148331
		0.000397377	0.00355653	0.00196702		0.0297	0.0589		0.000214278	0.00337344	0.000183099	0.00196702		4	-1	3	1		6.5	2.02	6.56439	1.94		0.00342845	0.00337344	0.00164789	0.00196702		0.0104168	0.0235034	42.547		13.8796	0.954675	7.79703		-7.03723		0.560166		253.3		2.00152	1.90877		0.460768		0.000214278	0.00337344
		0.000394789	0.00548755	0.0039084		0.0481	0.0914		0.000176782	0.00526955	0.000218007	0.0039084		4	-1	3	1		6.5	2.02	6.56439	1.94		0.0028285	0.00526955	0.00196207	0.0039084		0.0139685	0.0272169	36.7418		13.5949	0.947887	7.63577		-6.90703		0.517539		234.024		2.37661	2.27457		0.552213		0.000176782	0.00526955
		0.000392234	0.00739359	0.00582465		0.0584	0.1103		0.00015299	0.00715434	0.000239244	0.00582465		4	-1	3	1		6.5	2.02	6.56439	1.94		0.00244783	0.00715434	0.0021532	0.00582465		0.01758	0.0305333	32.7511		13.3504	0.941906	7.4973		-6.795		0.483384		218.58		2.70182	2.59724		0.609953		0.00015299	0.00715434
		0.000389712	0.00927515	0.0077163		0.0669	0.1257		0.000136384	0.00902182	0.000253328	0.0077163		4	-1	3	1		6.5	2.02	6.56439	1.94		0.00218215	0.00902182	0.00227995	0.0077163		0.0212002	0.0335301	29.824		13.1369	0.936566	7.37642		-6.69703		0.455308		205.885		2.98984	2.88553		0.650038		0.000136384	0.00902182
		0.000387222	0.0111326	0.00958372		0.0707	0.1345		0.000124037	0.0108694	0.000263185	0.00958372		4	-1	3	1		6.5	2.02	6.56439	1.94		0.00198459	0.0108694	0.00236867	0.00958372		0.0248064	0.0362699	27.5711		12.9476	0.931736	7.26926		-6.61003		0.431704		195.211		3.2488	3.14605		0.679675		0.000124037	0.0108694
		0.000384763	0.0129665	0.0114275		0.0752	0.1428		0.000114432	0.0126962	0.000270331	0.0114275		4	-1	3	1		6.5	2.02	6.56439	1.94		0.00183091	0.0126962	0.00243298	0.0114275		0.0283875	0.0387996	25.7734		12.7775	0.927321	7.17305		-6.5318		0.41149		186.071		3.48428	3.38368		0.702592		0.000114432	0.0126962
		0.000382336	0.0147773	0.0132479		0.0781	0.1487		0.000106705	0.0145016	0.000275631	0.0132479		4	-1	3	1		6.5	2.02	6.56439	1.94		0.00170728	0.0145016	0.00248068	0.0132479		0.0319375	0.0411543	24.2988		12.6232	0.923249	7.08576		-6.46073		0.393919		178.125		3.70031	3.60211		0.720913		0.000106705	0.0145016
		0.000379939	0.0165654	0.0150456		0.081	0.1546		0.000100326	0.0162857	0.000279613	0.0150456		4	-1	3	1		6.5	2.02	6.56439	1.94		0.00160522	0.0162857	0.00251651	0.0150456		0.0354531	0.0433602	23.0626		12.482	0.919466	7.00589		-6.39562		0.378457		171.133		3.89991	3.8042		0.735941		0.000100326	0.0162857
		0.000377572	0.0183311	0.0168208		0.0847	0.1597		9.49503e-05	0.0180485	0.000282622	0.0168208		4	-1	3	1		6.5	2.02	6.56439	1.94		0.00151921	0.0180485	0.0025436	0.0168208		0.0389322	0.0454379	22.0081		12.3519	0.915932	6.93229		-6.33555		0.364711		164.918		4.0854	3.99218		0.748524		9.49503e-05	0.0180485
		0.000375235	0.0200751	0.0185741		0.0858	0.1627		9.03429e-05	0.0197902	0.000284892	0.0185741		4	-1	3	1		6.5	2.02	6.56439	1.94		0.00144549	0.0197902	0.00256403	0.0185741		0.0423738	0.0474038	21.0954		12.2313	0.912612	6.86406		-6.2798		0.352386		159.344		4.25864	4.16785		0.759236		9.03429e-05	0.0197902
Iteration	6	0.0004	0.0016	0		0	0		0.000283307	0.00148331	0.000116693	0		4	-1	3	1		6.5	2.02	6.56439	1.94		0.00453291	0.00148331	0.00105024	0		0.00706646	0.0193582	51.6577		14.2118	0.962368	7.98527		-7.18885		0.6141		277.688		1.55538	1.49057		0.291733		0.000283307	0.00148331
		0.000397377	0.00355653	0.00196702		0.0297	0.0589		0.000214278	0.00337344	0.000183099	0.00196702		4	-1	3	1		6.5	2.02	6.56439	1.94		0.00342845	0.00337344	0.00164789	0.00196702		0.0104168	0.0235034	42.547		13.8796	0.954675	7.79703		-7.03723		0.560166		253.3		2.00152	1.90877		0.460768		0.000214278	0.00337344
		0.000394789	0.00548755	0.0039084		0.0481	0.0914		0.000176782	0.00526955	0.000218007	0.0039084		4	-1	3	1		6.5	2.02	6.56439	1.94		0.0028285	0.00526955	0.00196207	0.0039084		0.0139685	0.0272169	36.7418		13.5949	0.947887	7.63577		-6.90703		0.517539		234.024		2.37661	2.27457		0.552213		0.000176782	0.00526955
		0.000392234	0.00739359	0.00582465		0.0584	0.1103		0.00015299	0.00715434	0.000239244	0.00582465		4	-1	3	1		6.5	2.02	6.56439	1.94		0.00244783	0.00715434	0.0021532	0.00582465		0.01758	0.0305333	32.7511		13.3504	0.941906	7.4973		-6.795		0.483384		218.58		2.70182	2.59724		0.609953		0.00015299	0.00715434
		0.000389712	0.00927515	0.0077163		0.0669	0.1257		0.000136384	0.00902182	0.000253328	0.0077163		4	-1	3	1		6.5	2.02	6.56439	1.94		0.00218215	0.00902182	0.00227995	0.0077163		0.0212002	0.0335301	29.824		13.1369	0.936566	7.37642		-6.69703		0.455308		205.885		2.98984	2.88553		0.650038		0.000136384	0.00902182
		0.000387222	0.0111326	0.00958372		0.0707	0.1345		0.000124037	0.0108694	0.000263185	0.00958372		4	-1	3	1		6.5	2.02	6.56439	1.94		0.00198459	0.0108694	0.00236867	0.00958372		0.0248064	0.0362699	27.5711		12.9476	0.931736	7.26926		-6.61003		0.431704		195.211		3.2488	3.14605		0.679675		0.000124037	0.0108694
		0.000384763	0.0129665	0.0114275		0.0752	0.1428		0.000114432	0.0126962	0.000270331	0.0114275		4	-1	3	1		6.5	2.02	6.56439	1.94		0.00183091	0.0126962	0.00243298	0.0114275		0.0283875	0.0387996	25.7734		12.7775	0.927321	7.17305		-6.5318		0.41149		186.071		3.48428	3.38368		0.702592		0.000114432	0.0126962
		0.000382336	0.0147773	0.0132479		0.0781	0.1487		0.000106705	0.0145016	0.000275631	0.0132479		4	-1	3	1		6.5	2.02	6.56439	1.94		0.00170728	0.0145016	0.00248068	0.0132479		0.0319375	0.0411543	24.2988		12.6232	0.923249	7.08576		-6.46073		0.393919		178.125		3.70031	3.60211		0.720913		0.000106705	0.0145016
		0.000379939	0.0165654	0.0150456		0.081	0.1546		0.000100326	0.0162857	0.000279613	0.0150456		4	-1	3	1		6.5	2.02	6.56439	1.94		0.00160522	0.0162857	0.00251651	0.0150456		0.0354531	0.0433602	23.0626		12.482	0.919466	7.00589		-6.39562		0.378457		171.133		3.89991	3.8042		0.735941		0.000100326	0.0162857
		0.000377572	0.0183311	0.0168208		0.0847	0.1597		9.49503e-05	0.0180485	0.000282622	0.0168208		4	-1	3	1		6.5	2.02	6.56439	1.94		0.00151921	0.0180485	0.0025436	0.0168208		0.0389322	0.0454379	22.0081		12.3519	0.915932	6.93229		-6.33555		0.364711		164.918		4.0854	3.99218		0.748524		9.49503e-05	0.0180485
		0.000375235	0.0200751	0.0185741		0.0858	0.1627		9.03429e-05	0.0197902	0.000284892	0.0185741		4	-1	3	1		6.5	2.02	6.56439	1.94		0.00144549	0.0197902	0.00256403	0.0185741		0.0423738	0.0474038	21.0954		12.2313	0.912612	6.86406		-6.2798		0.352386		159.344		4.25864	4.16785		0.759236		9.03429e-05	0.0197902
Iteration	7	0.0004	0.0016	0		0	0		0.000283307	0.00148331	0.000116693	0		4	-1	3	1		6.5	2.02	6.56439	1.94		0.00453291	0.00148331	0.00105024	0		0.00706646	0.0193582	51.6577		14.2118	0.962368	7.98527		-7.18885		0.6141		277.688		1.55538	1.49057		0.291733		0.000283307	0.00148331
		0.000397377	0.00355653	0.00196702		0.0297	0.0589		0.000214278	0.00337344	0.000183099	0.00196702		4	-1	3	1		6.5	2.02	6.56439	1.94		0.00342845	0.00337344	0.00164789	0.00196702		0.0104168	0.0235034	42.547		13.8796	0.954675	7.79703		-7.03723		0.560166		253.3		2.00152	1.90877		0.460768		0.000214278	0.00337344
		0.000394789	0.00548755	0.0039084		0.0481	0.0914		0.000176782	0.00526955	0.000218007	0.0039084		4	-1	3	1		6.5	2.02	6.56439	1.94		0.0028285	0.00526955	0.00196207	0.0039084		0.0139685	0.0272169	36.7418		13.5949	0.947887	7.63577		-6.90703		0.517539		234.024		2.37661	2.27457		0.552213		0.000176782	0.00526955
		0.000392234	0.00739359	0.00582465		0.0584	0.1103		0.00015299	0.00715434	0.000239244	0.00582465		4	-1	3	1		6.5	2.02	6.56439	1.94		0.00244783	0.00715434	0.0021532	0.00582465		0.01758	0.0305333	32.7511		13.3504	0.941906	7.4973		-6.795		0.483384		218.58		2.70182	2.59724		0.609953		0.00015299	0.00715434
		0.000389712	0.00927515	0.0077163		0.0669	0.1257		0.000136384	0.00902182	0.000253328	0.0077163		4	-1	3	1		6.5	2.02	6.56439	1.94		0.00218215	0.00902182	0.00227995	0.0077163		0.0212002	0.0335301	29.824		13.1369	0.936566	7.37642		-6.69703		0.455308		205.885		2.98984	2.88553		0.650038		0.000136384	0.00902182
		0.000387222	0.0111326	0.00958372		0.0707	0.1345		0.000124037	0.0108694	0.000263185	0.00958372		4	-1	3	1		6.5	2.02	6.56439	1.94		0.00198459	0.0108694	0.00236867	0.00958372		0.0248064	0.0362699	27.5711		12.9476	0.931736	7.26926		-6.61003		0.431704		195.211		3.2488	3.14605		0.679675		0.000124037	0.0108694
		0.000384763	0.0129665	0.0114275		0.0752	0.1428		0.000114432	0.0126962	0.000270331	0.0114275		4	-1	3	1		6.5	2.02	6.56439	1.94		0.00183091	0.0126962	0.00243298	0.0114275		0.0283875	0.0387996	25.7734		12.7775	0.927321	7.17305		-6.5318		0.41149		186.071		3.48428	3.38368		0.702592		0.000114432	0.0126962
		0.000382336	0.0147773	0.0132479		0.0781	0.1487		0.000106705	0.0145016	0.000275631	0.0132479		4	-1	3	1		6.5	2.02	6.56439	1.94		0.00170728	0.0145016	0.00248068	0.0132479		0.0319375	0.0411543	24.2988		12.6232	0.923249	7.08576		-6.46073		0.393919		178.125		3.70031	3.60211		0.720913		0.000106705	0.0145016
		0.000379939	0.0165654	0.0150456		0.081	0.1546		0.000100326	0.0162857	0.000279613	0.0150456		4	-1	3	1		6.5	2.02	6.56439	1.94		0.00160522	0.0162857	0.00251651	0.0150456		0.0354531	0.0433602	23.0626		12.482	0.919466	7.00589		-6.39562		0.378457		171.133		3.89991	3.8042		0.735941		0.000100326	0.0162857
		0.000377572	0.0183311	0.0168208		0.0847	0.1597		9.49503e-05	0.0180485	0.000282622	0.0168208		4	-1	3	1		6.5	2.02	6.56439	1.94		0.00151921	0.0180485	0.0025436	0.0168208		0.0389322	0.0454379	22.0081		12.3519	0.915932	6.93229		-6.33555		0.364711		164.918		4.0854	3.99218		0.748524		9.49503e-05	0.0180485
		0.000375235	0.0200751	0.0185741		0.0858	0.1627		9.03429e-05	0.0197902	0.000284892	0.0185741		4	-1	3	1		6.5	2.02	6.56439	1.94		0.00144549	0.0197902	0.00256403	0.0185741		0.0423738	0.0474038	21.0954		12.2313	0.912612	6.86406		-6.2798		0.352386		159.344		4.25864	4.16785		0.759236		9.03429e-05	0.0197902
Iteration	8	0.0004	0.0016	0		0	0		0.000283307	0.00148331	0.000116693	0		4	-1	3	1		6.5	2.02	6.56439	1.94		0.00453291	0.00148331	0.00105024	0		0.00706646	0.0193582	51.6577		14.2118	0.962368	7.98527		-7.18885		0.6141		277.688		1.55538	1.49057		0.291733		0.000283307	0.00148331
		0.000397377	0.00355653	0.00196702		0.0297	0.0589		0.000214278	0.00337344	0.000183099	0.00196702		4	-1	3	1		6.5	2.02	6.56439	1.94		0.00342845	0.00337344	0.00164789	0.00196702		0.0104168	0.0235034	42.547		13.8796	0.954675	7.79703		-7.03723		0.560166		253.3		2.00152	1.90877		0.460768		0.000214278	0.00337344
		0.000394789	0.00548755	0.0039084		0.0481	0.0914		0.000176782	0.00526955	0.000218007	0.0039084		4	-1	3	1		6.5	2.02	6.56439	1.94		0.0028285	0.00526955	0.00196207	0.0039084		0.0139685	0.0272169	36.7418		13.5949	0.947887	7.63577		-6.90703		0.517539		234.024		2.37661	2.27457		0.552213		0.000176782	0.00526955
		0.000392234	0.00739359	0.00582465		0.0584	0.1103		0.00015299	0.00715434	0.000239244	0.00582465		4	-1	3	1		6.5	2.02	6.56439	1.94		0.00244783	0.00715434	0.0021532	0.00582465		0.01758	0.0305333	32.7511		13.3504	0.941906	7.4973		-6.795		0.483384		218.58		2.70182	2.59724		0.609953		0.00015299	0.00715434
		0.000389712	0.00927515	0.0077163		0.0669	0.1257		0.000136384	0.00902182	0.000253328	0.0077163		4	-1	3	1		6.5	2.02	6.56439	1.94		0.00218215	0.00902182	0.00227995	0.0077163		0.0212002	0.0335301	29.824		13.1369	0.936566	7.37642		-6.69703		0.455308		205.885		2.98984	2.88553		0.650038		0.000136384	0.00902182
		0.000387222	0.0111326	0.00958372		0.0707	0.1345		0.000124037	0.0108694	0.000263185	0.00958372		4	-1	3	1		6.5	2.02	6.56439	1.94		0.00198459	0.0108694	0.00236867	0.00958372		0.0248064	0.0362699	27.5711		12.9476	0.931736	7.26926		-6.61003		0.431704		195.211		3.2488	3.14605		0.679675		0.000124037	0.0108694
		0.000384763	0.0129665	0.0114275		0.0752	0.1428		0.000114432	0.0126962	0.000270331	0.0114275		4	-1	3	1		6.5	2.02	6.56439	1.94		0.00183091	0.0126962	0.00243298	0.0114275		0.0283875	0.0387996	25.7734		12.7775	0.927321	7.17305		-6.5318		0.41149		186.071		3.48428	3.38368		0.702592		0.000114432	0.0126962
		0.000382336	0.0147773	0.0132479		0.0781	0.1487		0.000106705	0.0145016	0.000275631	0.0132479		4	-1	3	1		6.5	2.02	6.56439	1.94		0.00170728	0.0145016	0.00248068	0.0132479		0.0319375	0.0411543	24.2988		12.6232	0.923249	7.08576		-6.46073		0.393919		178.125		3.70031	3.60211		0.720913		0.000106705	0.0145016
		0.000379939	0.0165654	0.0150456		0.081	0.1546		0.000100326	0.0162857	0.000279613	0.0150456		4	-1	3	1		6.5	2.02	6.56439	1.94		0.00160522	0.0162857	0.00251651	0.0150456		0.0354531	0.0433602	23.0626		12.482	0.919466	7.00589		-6.39562		0.378457		171.133		3.89991	3.8042		0.735941		0.000100326	0.0162857
		0.000377572	0.0183311	0.0168208		0.0847	0.1597		9.49503e-05	0.0180485	0.000282622	0.0168208		4	-1	3	1		6.5	2.02	6.56439	1.94		0.00151921	0.0180485	0.0025436	0.0168208		0.0389322	0.0454379	22.0081		12.3519	0.915932	6.93229		-6.33555		0.364711		164.918		4.0854	3.99218		0.748524		9.49503e-05	0.0180485
		0.000375235	0.0200751	0.0185741		0.0858	0.1627		9.03429e-05	0.0197902	0.000284892	0.0185741		4	-1	3	1		6.5	2.02	6.56439	1.94		0.00144549	0.0197902	0.00256403	0.0185741		0.0423738	0.0474038	21.0954		12.2313	0.912612	6.86406		-6.2798		0.352386		159.344		4.25864	4.16785		0.759236		9.03429e-05	0.0197902
Iteration	9	0.0004	0.0016	0		0	0		0.000283307	0.00148331	0.000116693	0		4	-1	3	1		6.5	2.02	6.56439	1.94		0.00453291	0.00148331	0.00105024	0		0.00706646	0.0193582	51.6577		14.2118	0.962368	7.98527		-7.18885		0.6141		277.688		1.55538	1.49057		0.291733		0.000283307	0.00148331
		0.000397377	0.00355653	0.00196702		0.0297	0.0589		0.000214278	0.00337344	0.000183099	0.00196702		4	-1	3	1		6.5	2.02	6.56439	1.94		0.00342845	0.00337344	0.00164789	0.00196702		0.0104168	0.0235034	42.547		13.8796	0.954675	7.79703		-7.03723		0.560166		253.3		2.00152	1.90877		0.460768		0.000214278	0.00337344
		0.000394789	0.00548755	0.0039084		0.0481	0.0914		0.000176782	0.00526955	0.000218007	0.0039084		4	-1	3	1		6.5	2.02	6.56439	1.94		0.0028285	0.00526955	0.00196207	0.0039084		0.0139685	0.0272169	36.7418		13.5949	0.947887	7.63577		-6.90703		0.517539		234.024		2.37661	2.27457		0.552213		0.000176782	0.00526955
		0.000392234	0.00739359	0.00582465		0.0584	0.1103		0.00015299	0.00715434	0.000239244	0.00582465		4	-1	3	1		6.5	2.02	6.56439	1.94		0.00244783	0.00715434	0.0021532	0.00582465		0.01758	0.0305333	32.7511		13.3504	0.941906	7.4973		-6.795		0.483384		218.58		2.70182	2.59724		0.609953		0.00015299	0.00715434
		0.000389712	0.00927515	0.0077163		0.0669	0.1257		0.000136384	0.00902182	0.000253328	0.0077163		4	-1	3	1		6.5	2.02	6.56439	1.94		0.00218215	0.00902182	0.00227995	0.0077163		0.0212002	0.0335301	29.824		13.1369	0.936566	7.37642		-6.69703		0.455308		205.885		2.98984	2.88553		0.650038		0.000136384	0.00902182
		0.000387222	0.0111326	0.00958372		0.0707	0.1345		0.000124037	0.0108694	0.000263185	0.00958372		4	-1	3	1		6.5	2.02	6.56439	1.94		0.00198459	0.0108694	0.00236867	0.00958372		0.0248064	0.0362699	27.5711		12.9476	0.931736	7.26926		-6.61003		0.431704		195.211		3.2488	3.14605		0.679675		0.000124037	0.0108694
		0.000384763	0.0129665	0.0114275		0.0752	0.1428		0.000114432	0.0126962	0.000270331	0.0114275		4	-1	3	1		6.5	2.02	6.56439	1.94		0.00183091	0.0126962	0.00243298	0.0114275		0.0283875	0.0387996	25.7734		12.7775	0.927321	7.17305		-6.5318		0.41149		186.071		3.48428	3.38368		0.702592		0.000114432	0.0126962
		0.000382336	0.0147773	0.0132479		0.0781	0.1487		0.000106705	0.0145016	0.000275631	0.0132479		4	-1	3	1		6.5	2.02	6.56439	1.94		0.00170728	0.0145016	0.00248068	0.0132479		0.0319375	0.0411543	24.2988		12.6232	0.923249	7.08576		-6.46073		0.393919		178.125		3.70031	3.60211		0.720913		0.000106705	0.0145016
		0.000379939	0.0165654	0.0150456		0.081	0.1546		0.000100326	0.0162857	0.000279613	0.0150456		4	-1	3	1		6.5	2.02	6.56439	1.94		0.00160522	0.0162857	0.00251651	0.0150456		0.0354531	0.0433602	23.0626		12.482	0.919466	7.00589		-6.39562		0.378457		171.133		3.89991	3.8042		0.735941		0.000100326	0.0162857
		0.000377572	0.0183311	0.0168208		0.0847	0.1597		9.49503e-05	0.0180485	0.000282622	0.0168208		4	-1	3	1		6.5	2.02	6.56439	1.94		0.00151921	0.0180485	0.0025436	0.0168208		0.0389322	0.0454379	22.0081		12.3519	0.915932	6.93229		-6.33555		0.364711		164.918		4.0854	3.99218		0.748524		9.49503e-05	0.0180485
		0.000375235	0.0200751	0.0185741		0.0858	0.1627		9.03429e-05	0.0197902	0.000284892	0.0185741		4	-1	3	1		6.5	2.02	6.56439	1.94		0.00144549	0.0197902	0.00256403	0.0185741		0.0423738	0.0474038	21.0954		12.2313	0.912612	6.86406		-6.2798		0.352386		159.344		4.25864	4.16785		0.759236		9.03429e-05	0.0197902
Iteration	10	0.0004	0.0016	0		0	0		0.000283307	0.00148331	0.000116693	0		4	-1	3	1		6.5	2.02	6.56439	1.94		0.00453291	0.00148331	0.00105024	0		0.00706646	0.0193582	51.6577		14.2118	0.962368	7.98527		-7.18885		0.6141		277.688		1.55538	1.49057		0.291733		0.000283307	0.00148331
		0.000397377	0.00355653	0.00196702		0.0297	0.0589		0.000214278	0.00337344	0.000183099	0.00196702		4	-1	3	1		6.5	2.02	6.56439	1.94		0.00342845	0.00337344	0.00164789	0.00196702		0.0104168	0.0235034	42.547		13.8796	0.954675	7.79703		-7.03723		0.560166		253.3		2.00152	1.90877		0.460768		0.000214278	0.00337344
		0.000394789	0.00548755	0.0039084		0.0481	0.0914		0.000176782	0.00526955	0.000218007	0.0039084		4	-1	3	1		6.5	2.02	6.56439	1.94		0.0028285	0.00526955	0.00196207	0.0039084		0.0139685	0.0272169	36.7418		13.5949	0.947887	7.63577		-6.90703		0.517539		234.024		2.37661	2.27457		0.552213		0.000176782	0.00526955
		0.000392234	0.00739359	0.00582465		0.0584	0.1103		0.00015299	0.00715434	0.000239244	0.00582465		4	-1	3	1		6.5	2.02	6.56439	1.94		0.00244783	0.00715434	0.0021532	0.00582465		0.01758	0.0305333	32.7511		13.3504	0.941906	7.4973		-6.795		0.483384		218.58		2.70182	2.59724		0.609953		0.00015299	0.00715434
		0.000389712	0.00927515	0.0077163		0.0669	0.1257		0.000136384	0.00902182	0.000253328	0.0077163		4	-1	3	1		6.5	2.02	6.56439	1.94		0.00218215	0.00902182	0.00227995	0.0077163		0.0212002	0.0335301	29.824		13.1369	0.936566	7.37642		-6.69703		0.455308		205.885		2.98984	2.88553		0.650038		0.000136384	0.00902182
		0.000387222	0.0111326	0.00958372		0.0707	0.1345		0.000124037	0.0108694	0.000263185	0.00958372		4	-1	3	1		6.5	2.02	6.56439	1.94		0.00198459	0.0108694	0.00236867	0.00958372		0.0248064	0.0362699	27.5711		12.9476	0.931736	7.26926		-6.61003		0.431704		195.211		3.2488	3.14605		0.679675		0.000124037	0.0108694
		0.000384763	0.0129665	0.0114275		0.0752	0.1428		0.000114432	0.0126962	0.000270331	0.0114275		4	-1	3	1		6.5	2.02	6.56439	1.94		0.00183091	0.0126962	0.00243298	0.0114275		0.0283875	0.0387996	25.7734		12.7775	0.927321	7.17305		-6.5318		0.41149		186.071		3.48428	3.38368		0.702592		0.000114432	0.0126962
		0.000382336	0.0147773	0.0132479		0.0781	0.1487		0.000106705	0.0145016	0.000275631	0.0132479		4	-1	3	1		6.5	2.02	6.56439	1.94		0.00170728	0.0145016	0.00248068	0.0132479		0.0319375	0.0411543	24.2988		12.6232	0.923249	7.08576		-6.46073		0.393919		178.125		3.70031	3.60211		0.720913		0.000106705	0.0145016
		0.000379939	0.0165654	0.0150456		0.081	0.1546		0.000100326	0.0162857	0.000279613	0.0150456		4	-1	3	1		6.5	2.02	6.56439	1.94		0.00160522	0.0162857	0.00251651	0.0150456		0.0354531	0.0433602	23.0626		12.482	0.919466	7.00589		-6.39562		0.378457		171.133		3.89991	3.8042		0.735941		0.000100326	0.0162857
		0.000377572	0.0183311	0.0168208		0.0847	0.1597		9.49503e-05	0.0180485	0.000282622	0.0168208		4	-1	3	1		6.5	2.02	6.56439	1.94		0.00151921	0.0180485	0.0025436	0.0168208		0.0389322	0.0454379	22.0081		12.3519	0.915932	6.93229		-6.33555		0.364711		164.918		4.0854	3.99218		0.748524		9.49503e-05	0.0180485
		0.000375235	0.0200751	0.0185741		0.0858	0.1627		9.03429e-05	0.0197902	0.000284892	0.0185741		4	-1	3	1		6.5	2.02	6.56439	1.94		0.00144549	0.0197902	0.00256403	0.0185741		0.0423738	0.0474038	21.0954		12.2313	0.912612	6.86406		-6.2798		0.352386		159.344		4.25864	4.16785		0.759236		9.03429e-05	0.0197902
Iteration	11	0.0004	0.0016	0		0	0		0.000283307	0.00148331	0.000116693	0		4	-1	3	1		6.5	2.02	6.56439	1.94		0.00453291	0.00148331	0.00105024	0		0.00706646	0.0193582	51.6577		14.2118	0.962368	7.98527		-7.18885		0.6141		277.688		1.55538	1.49057		0.291733		0.000283307	0.00148331
		0.000397377	0.00355653	0.00196702		0.0297	0.0589		0.000214278	0.00337344	0.000183099	0.00196702		4	-1	3	1		6.5	2.02	6.56439	1.94		0.00342845	0.00337344	0.00164789	0.00196702		0.0104168	0.0235034	42.547		13.8796	0.954675	7.79703		-7.03723		0.560166		253.3		2.00152	1.90877		0.460768		0.000214278	0.00337344
		0.000394789	0.00548755	0.0039084		0.0481	0.0914		0.000176782	0.00526955	0.000218007	0.0039084		4	-1	3	1		6.5	2.02	6.56439	1.94		0.0028285	0.00526955	0.00196207	0.0039084		0.0139685	0.0272169	36.7418		13.5949	0.947887	7.63577		-6.90703		0.517539		234.024		2.37661	2.27457		0.552213		0.000176782	0.00526955
		0.000392234	0.00739359	0.00582465		0.0584	0.1103		0.00015299	0.00715434	0.000239244	0.00582465		4	-1	3	1		6.5	2.02	6.56439	1.94		0.00244783	0.00715434	0.0021532	0.00582465		0.01758	0.0305333	32.7511		13.3504	0.941906	7.4973		-6.795		0.483384		218.58		2.70182	2.59724		0.609953		0.00015299	0.00715434
		0.000389712	0.00927515	0.0077163		0.0669	0.1257		0.000136384	0.00902182	0.000253328	0.0077163		4	-1	3	1		6.5	2.02	6.56439	1.94		0.00218215	0.00902182	0.00227995	0.0077163		0.0212002	0.0335301	29.824		13.1369	0.936566	7.37642		-6.69703		0.455308		205.885		2.98984	2.88553		0.650038		0.000136384	0.00902182
		0.000387222	0.0111326	0.00958372		0.0707	0.1345		0.000124037	0.0108694	0.000263185	0.00958372		4	-1	3	1		6.5	2.02	6.56439	1.94		0.00198459	0.0108694	0.00236867	0.00958372		0.0248064	0.0362699	27.5711		12.9476	0.931736	7.26926		-6.61003		0.431704		195.211		3.2488	3.14605		0.679675		0.000124037	0.0108694
		0.000384763	0.0129665	0.0114275		0.0752	0.1428		0.000114432	0.0126962	0.000270331	0.0114275		4	-1	3	1		6.5	2.02	6.56439	1.94		0.00183091	0.0126962	0.00243298	0.0114275		0.0283875	0.0387996	25.7734		12.7775	0.927321	7.17305		-6.5318		0.41149		186.071		3.48428	3.38368		0.702592		0.000114432	0.0126962
		0.000382336	0.0147773	0.0132479		0.0781	0.1487		0.000106705	0.0145016	0.000275631	0.0132479		4	-1	3	1		6.5	2.02	6.56439	1.94		0.00170728	0.0145016	0.00248068	0.0132479		0.0319375	0.0411543	24.2988		12.6232	0.923249	7.08576		-6.46073		0.393919		178.125		3.70031	3.60211		0.720913		0.000106705	0.0145016
		0.000379939	0.0165654	0.0150456		0.081	0.1546		0.000100326	0.0162857	0.000279613	0.0150456		4	-1	3	1		6.5	2.02	6.56439	1.94		0.00160522	0.0162857	0.00251651	0.0150456		0.0354531	0.0433602	23.0626		12.482	0.919466	7.00589		-6.39562		0.378457		171.133		3.89991	3.8042		0.735941		0.000100326	0.0162857
		0.000377572	0.0183311	0.0168208		0.0847	0.1597		9.49503e-05	0.0180485	0.000282622	0.0168208		4	-1	3	1		6.5	2.02	6.56439	1.94		0.00151921	0.0180485	0.0025436	0.0168208		0.0389322	0.0454379	22.0081		12.3519	0.915932	6.93229		-6.33555		0.364711		164.918		4.0854	3.99218		0.748524		9.49503e-05	0.0180485
		0.000375235	0.0200751	0.0185741		0.0858	0.1627		9.03429e-05	0.0197902	0.000284892	0.0185741		4	-1	3	1		6.5	2.02	6.56439	1.94		0.00144549	0.0197902	0.00256403	0.0185741		0.0423738	0.0474038	21.0954		12.2313	0.912612	6.86406		-6.2798		0.352386		159.344		4.25864	4.16785		0.759236		9.03429e-05	0.0197902
Iteration	12	0.0004	0.0016	0		0	0		0.000283307	0.00148331	0.000116693	0		4	-1	3	1		6.5	2.02	6.56439	1.94		0.00453291	0.00148331	0.00105024	0		0.00706646	0.0193582	51.6577		14.2118	0.962368	7.98527		-7.18885		0.6141		277.688		1.55538	1.49057		0.291733		0.000283307	0.00148331
		0.000397377	0.00355653	0.00196702		0.0297	0.0589		0.000214278	0.00337344	0.000183099	0.00196702		4	-1	3	1		6.5	2.02	6.56439	1.94		0.00342845	0.00337344	0.00164789	0.00196702		0.0104168	0.0235034	42.547		13.8796	0.954675	7.79703		-7.03723		0.560166		253.3		2.00152	1.90877		0.460768		0.000214278	0.00337344
		0.000394789	0.00548755	0.0039084		0.0481	0.0914		0.000176782	0.00526955	0.000218007	0.0039084		4	-1	3	1		6.5	2.02	6.56439	1.94		0.0028285	0.00526955	0.00196207	0.0039084		0.0139685	0.0272169	36.7418		13.5949	0.947887	7.63577		-6.90703		0.517539		234.024		2.37661	2.27457		0.552213		0.000176782	0.00526955
		0.000392234	0.00739359	0.00582465		0.0584	0.1103		0.00015299	0.00715434	0.000239244	0.00582465		4	-1	3	1		6.5	2.02	6.56439	1.94		0.00244783	0.00715434	0.0021532	0.00582465		0.01758	0.0305333	32.7511		13.3504	0.941906	7.4973		-6.795		0.483384		218.58		2.70182	2.59724		0.609953		0.00015299	0.00715434
		0.000389712	0.00927515	0.0077163		0.0669	0.1257		0.000136384	0.00902182	0.000253328	0.0077163		4	-1	3	1		6.5	2.02	6.56439	1.94		0.00218215	0.00902182	0.00227995	0.0077163		0.0212002	0.0335301	29.824		13.1369	0.936566	7.37642		-6.69703		0.455308		205.885		2.98984	2.88553		0.650038		0.000136384	0.00902182
		0.000387222	0.0111326	0.00958372		0.0707	0.1345		0.000124037	0.0108694	0.000263185	0.00958372		4	-1	3	1		6.5	2.02	6.56439	1.94		0.00198459	0.0108694	0.00236867	0.00958372		0.0248064	0.0362699	27.5711		12.9476	0.931736	7.26926		-6.61003		0.431704		195.211		3.2488	3.14605		0.679675		0.000124037	0.0108694
		0.000384763	0.0129665	0.0114275		0.0752	0.1428		0.000114432	0.0126962	0.000270331	0.0114275		4	-1	3	1		6.5	2.02	6.56439	1.94		0.00183091	0.0126962	0.00243298	0.0114275		0.0283875	0.0387996	25.7734		12.7775	0.927321	7.17305		-6.5318		0.41149		186.071		3.48428	3.38368		0.702592		0.000114432	0.0126962
		0.000382336	0.0147773	0.0132479		0.0781	0.1487		0.000106705	0.0145016	0.000275631	0.0132479		4	-1	3	1		6.5	2.02	6.56439	1.94		0.00170728	0.0145016	0.00248068	0.0132479		0.0319375	0.0411543	24.2988		12.6232	0.923249	7.08576		-6.46073		0.393919		178.125		3.70031	3.60211		0.720913		0.000106705	0.0145016
		0.000379939	0.0165654	0.0150456		0.081	0.1546		0.000100326	0.0162857	0.000279613	0.0150456		4	-1	3	1		6.5	2.02	6.56439	1.94		0.00160522	0.0162857	0.00251651	0.0150456		0.0354531	0.0433602	23.0626		12.482	0.919466	7.00589		-6.39562		0.378457		171.133		3.89991	3.8042		0.735941		0.000100326	0.0162857
		0.000377572	0.0183311	0.0168208		0.0847	0.1597		9.49503e-05	0.0180485	0.000282622	0.0168208		4	-1	3	1		6.5	2.02	6.56439	1.94		0.00151921	0.0180485	0.0025436	0.0168208		0.0389322	0.0454379	22.0081		12.3519	0.915932	6.93229		-6.33555		0.364711		164.918		4.0854	3.99218		0.748524		9.49503e-05	0.0180485
		0.000375235	0.0200751	0.0185741		0.0858	0.1627		9.03429e-05	0.0197902	0.000284892	0.0185741		4	-1	3	1		6.5	2.02	6.56439	1.94		0.00144549	0.0197902	0.00256403	0.0185741		0.0423738	0.0474038	21.0954		12.2313	0.912612	6.86406		-6.2798		0.352386		159.344		4.25864	4.16785		0.759236		9.03429e-05	0.0197902
Iteration	13	0.0004	0.0016	0		0	0		0.000283307	0.00148331	0.000116693	0		4	-1	3	1		6.5	2.02	6.56439	1.94		0.00453291	0.00148331	0.00105024	0		0.00706646	0.0193582	51.6577		14.2118	0.962368	7.98527		-7.18885		0.6141		277.688		1.55538	1.49057		0.291733		0.000283307	0.00148331
		0.000397377	0.00355653	0.00196702		0.0297	0.0589		0.000214278	0.00337344	0.000183099	0.00196702		4	-1	3	1		6.5	2.02	6.56439	1.94		0.00342845	0.00337344	0.00164789	0.00196702		0.0104168	0.0235034	42.547		13.8796	0.954675	7.79703		-7.03723		0.560166		253.3		2.00152	1.90877		0.460768		0.000214278	0.00337344
		0.000394789	0.00548755	0.0039084		0.0481	0.0914		0.000176782	0.00526955	0.000218007	0.0039084		4	-1	3	1		6.5	2.02	6.56439	1.94		0.0028285	0.00526955	0.00196207	0.0039084		0.0139685	0.0272169	36.7418		13.5949	0.947887	7.63577		-6.90703		0.517539		234.024		2.37661	2.27457		0.552213		0.000176782	0.00526955
		0.000392234	0.00739359	0.00582465		0.0584	0.1103		0.00015299	0.00715434	0.000239244	0.00582465		4	-1	3	1		6.5	2.02	6.56439	1.94		0.00244783	0.00715434	0.0021532	0.00582465		0.01758	0.0305333	32.7511		13.3504	0.941906	7.4973		-6.795		0.483384		218.58		2.70182	2.59724		0.609953		0.00015299	0.00715434
		0.000389712	0.00927515	0.0077163		0.0669	0.1257		0.000136384	0.00902182	0.000253328	0.0077163		4	-1	3	1		6.5	2.02	6.56439	1.94		0.00218215	0.00902182	0.00227995	0.0077163		0.0212002	0.0335301	29.824		13.1369	0.936566	7.37642		-6.69703		0.455308		205.885		2.98984	2.88553		0.650038		0.000136384	0.00902182
		0.000387222	0.0111326	0.00958372		0.0707	0.1345		0.000124037	0.0108694	0.000263185	0.00958372		4	-1	3	1		6.5	2.02	6.56439	1.94		0.00198459	0.0108694	0.00236867	0.00958372		0.0248064	0.0362699	27.5711		12.9476	0.931736	7.26926		-6.61003		0.431704		195.211		3.2488	3.14605		0.679675		0.000124037	0.0108694
		0.000384763	0.0129665	0.0114275		0.0752	0.1428		0.000114432	0.0126962	0.000270331	0.0114275		4	-1	3	1		6.5	2.02	6.56439	1.94		0.00183091	0.0126962	0.00243298	0.0114275		0.0283875	0.0387996	25.7734		12.7775	0.927321	7.17305		-6.5318		0.41149		186.071		3.48428	3.38368		0.702592		0.000114432	0.0126962
		0.000382336	0.0147773	0.0132479		0.0781	0.1487		0.000106705	0.0145016	0.000275631	0.0132479		4	-1	3	1		6.5	2.02	6.56439	1.94		0.00170728	0.0145016	0.00248068	0.0132479		0.0319375	0.0411543	24.2988		12.6232	0.923249	7.08576		-6.46073		0.393919		178.125		3.70031	3.60211		0.720913		0.000106705	0.0145016
		0.000379939	0.0165654	0.0150456		0.081	0.1546		0.000100326	0.0162857	0.000279613	0.0150456		4	-1	3	1		6.5	2.02	6.56439	1.94		0.00160522	0.0162857	0.00251651	0.0150456		0.0354531	0.0433602	23.0626		12.482	0.919466	7.00589		-6.39562		0.378457		171.133		3.89991	3.8042		0.735941		0.000100326	0.0162857
		0.000377572	0.0183311	0.0168208		0.0847	0.1597		9.49503e-05	0.0180485	0.000282622	0.0168208		4	-1	3	1		6.5	2.02	6.56439	1.94		0.00151921	0.0180485	0.0025436	0.0168208		0.0389322	0.0454379	22.0081		12.3519	0.915932	6.93229		-6.33555		0.364711		164.918		4.0854	3.99218		0.748524		9.49503e-05	0.0180485
		0.000375235	0.0200751	0.0185741		0.0858	0.1627		9.03429e-05	0.0197902	0.000284892	0.0185741		4	-1	3	1		6.5	2.02	6.56439	1.94		0.00144549	0.0197902	0.00256403	0.0185741		0.0423738	0.0474038	21.0954		12.2313	0.912612	6.86406		-6.2798		0.352386		159.344		4.25864	4.16785		0.759236		9.03429e-05	0.0197902
Iteration	14	0.0004	0.0016	0		0	0		0.000283307	0.00148331	0.000116693	0		4	-1	3	1		6.5	2.02	6.56439	1.94		0.00453291	0.00148331	0.00105024	0		0.00706646	0.0193582	51.6577		14.2118	0.962368	7.98527		-7.18885		0.6141		277.688		1.55538	1.49057		0.291733		0.000283307	0.00148331
		0.000397377	0.00355653	0.00196702		0.0297	0.0589		0.000214278	0.00337344	0.000183099	0.00196702		4	-1	3	1		6.5	2.02	6.56439	1.94		0.00342845	0.00337344	0.00164789	0.00196702		0.0104168	0.0235034	42.547		13.8796	0.954675	7.79703		-7.03723		0.560166		253.3		2.00152	1.90877		0.460768		0.000214278	0.00337344
		0.000394789	0.00548755	0.0039084		0.0481	0.0914		0.000176782	0.00526955	0.000218007	0.0039084		4	-1	3	1		6.5	2.02	6.56439	1.94		0.0028285	0.00526955	0.00196207	0.0039084		0.0139685	0.0272169	36.7418		13.5949	0.947887	7.63577		-6.90703		0.517539		234.024		2.37661	2.27457		0.552213		0.000176782	0.00526955
		0.000392234	0.00739359	0.00582465		0.0584	0.1103		0.00015299	0.00715434	0.000239244	0.00582465		4	-1	3	1		6.5	2.02	6.56439	1.94		0.00244783	0.00715434	0.0021532	0.00582465		0.01758	0.0305333	32.7511		13.3504	0.941906	7.4973		-6.795		0.483384		218.58		2.70182	2.59724		0.609953		0.00015299	0.00715434
		0.000389712	0.00927515	0.0077163		0.0669	0.1257		0.000136384	0.00902182	0.000253328	0.0077163		4	-1	3	1		6.5	2.02	6.56439	1.94		0.00218215	0.00902182	0.00227995	0.0077163		0.0212002	0.0335301	29.824		13.1369	0.936566	7.37642		-6.69703		0.455308		205.885		2.98984	2.88553		0.650038		0.000136384	0.00902182
		0.000387222	0.0111326	0.00958372		0.0707	0.1345		0.000124037	0.0108694	0.000263185	0.00958372		4	-1	3	1		6.5	2.02	6.56439	1.94		0.00198459	0.0108694	0.00236867	0.00958372		0.0248064	0.0362699	27.5711		12.9476	0.931736	7.26926		-6.61003		0.431704		195.211		3.2488	3.14605		0.679675		0.000124037	0.0108694
		0.000384763	0.0129665	0.0114275		0.0752	0.1428		0.000114432	0.0126962	0.000270331	0.0114275		4	-1	3	1		6.5	2.02	6.56439	1.94		0.00183091	0.0126962	0.00243298	0.0114275		0.0283875	0.0387996	25.7734		12.7775	0.927321	7.17305		-6.5318		0.41149		186.071		3.48428	3.38368		0.702592		0.000114432	0.0126962
		0.000382336	0.0147773	0.0132479		0.0781	0.1487		0.000106705	0.0145016	0.000275631	0.0132479		4	-1	3	1		6.5	2.02	6.56439	1.94		0.00170728	0.0145016	0.00248068	0.0132479		0.0319375	0.0411543	24.2988		12.6232	0.923249	7.08576		-6.46073		0.393919		178.125		3.70031	3.60211		0.720913		0.000106705	0.0145016
		0.000379939	0.0165654	0.0150456		0.081	0.1546		0.000100326	0.0162857	0.000279613	0.0150456		4	-1	3	1		6.5	2.02	6.56439	1.94		0.00160522	0.0162857	0.00251651	0.0150456		0.0354531	0.0433602	23.0626		12.482	0.919466	7.00589		-6.39562		0.378457		171.133		3.89991	3.8042		0.735941		0.000100326	0.0162857
		0.000377572	0.0183311	0.0168208		0.0847	0.1597		9.49503e-05	0.0180485	0.000282622	0.0168208		4	-1	3	1		6.5	2.02	6.56439	1.94		0.00151921	0.0180485	0.0025436	0.0168208		0.0389322	0.0454379	22.0081		12.3519	0.915932	6.93229		-6.33555		0.364711		164.918		4.0854	3.99218		0.748524		9.49503e-05	0.0180485
		0.000375235	0.0200751	0.0185741		0.0858	0.1627		9.03429e-05	0.0197902	0.000284892	0.0185741		4	-1	3	1		6.5	2.02	6.56439	1.94		0.00144549	0.0197902	0.00256403	0.0185741		0.0423738	0.0474038	21.0954		12.2313	0.912612	6.86406		-6.2798		0.352386		159.344		4.25864	4.16785		0.759236		9.03429e-05	0.0197902
Iteration	15	0.0004	0.0016	0		0	0		0.000283307	0.00148331	0.000116693	0		4	-1	3	1		6.5	2.02	6.56439	1.94		0.00453291	0.00148331	0.00105024	0		0.00706646	0.0193582	51.6577		14.2118	0.962368	7.98527		-7.18885		0.6141		277.688		1.55538	1.49057		0.291733		0.000283307	0.00148331
		0.000397377	0.00355653	0.00196702		0.0297	0.0589		0.000214278	0.00337344	0.000183099	0.00196702		4	-1	3	1		6.5	2.02	6.56439	1.94		0.00342845	0.00337344	0.00164789	0.00196702		0.0104168	0.0235034	42.547		13.8796	0.954675	7.79703		-7.03723		0.560166		253.3		2.00152	1.90877		0.460768		0.000214278	0.00337344
		0.000394789	0.00548755	0.0039084		0.0481	0.0914		0.000176782	0.00526955	0.000218007	0.0039084		4	-1	3	1		6.5	2.02	6.56439	1.94		0.0028285	0.00526955	0.00196207	0.0039084		0.0139685	0.0272169	36.7418		13.5949	0.947887	7.63577		-6.90703		0.517539		234.024		2.37661	2.27457		0.552213		0.000176782	0.00526955
		0.000392234	0.00739359	0.00582465		0.0584	0.1103		0.00015299	0.00715434	0.000239244	0.00582465		4	-1	3	1		6.5	2.02	6.56439	1.94		0.00244783	0.00715434	0.0021532	0.00582465		0.01758	0.0305333	32.7511		13.3504	0.941906	7.4973		-6.795		0.483384		218.58		2.70182	2.59724		0.609953		0.00015299	0.00715434
		0.000389712	0.00927515	0.0077163		0.0669	0.1257		0.000136384	0.00902182	0.000253328	0.0077163		4	-1	3	1		6.5	2.02	6.56439	1.94		0.00218215	0.00902182	0.00227995	0.0077163		0.0212002	0.0335301	29.824		13.1369	0.936566	7.37642		-6.69703		0.455308		205.885		2.98984	2.88553		0.650038		0.000136384	0.00902182
		0.000387222	0.0111326	0.00958372		0.0707	0.1345		0.000124037	0.0108694	0.000263185	0.00958372		4	-1	3	1		6.5	2.02	6.56439	1.94		0.00198459	0.0108694	0.00236867	0.00958372		0.0248064	0.0362699	27.5711		12.9476	0.931736	7.26926		-6.61003		0.431704		195.211		3.2488	3.14605		0.679675		0.000124037	0.0108694
		0.000384763	0.0129665	0.0114275		0.0752	0.1428		0.000114432	0.0126962	0.000270331	0.0114275		4	-1	3	1		6.5	2.02	6.56439	1.94		0.00183091	0.0126962	0.00243298	0.0114275		0.0283875	0.0387996	25.7734		12.7775	0.927321	7.17305		-6.5318		0.41149		186.071		3.48428	3.38368		0.702592		0.000114432	0.0126962
		0.000382336	0.0147773	0.0132479		0.0781	0.1487		0.000106705	0.0145016	0.000275631	0.0132479		4	-1	3	1		6.5	2.02	6.56439	1.94		0.00170728	0.0145016	0.00248068	0.0132479		0.0319375	0.0411543	24.2988		12.6232	0.923249	7.08576		-6.46073		0.393919		178.125		3.70031	3.60211		0.720913		0.000106705	0.0145016
		0.000379939	0.0165654	0.0150456		0.081	0.1546		0.000100326	0.0162857	0.000279613	0.0150456		4	-1	3	1		6.5	2.02	6.56439	1.94		0.00160522	0.0162857	0.00251651	0.0150456		0.0354531	0.0433602	23.0626		12.482	0.919466	7.00589		-6.39562		0.378457		171.133		3.89991	3.8042		0.735941		0.000100326	0.0162857
		0.000377572	0.0183311	0.0168208		0.0847	0.1597		9.49503e-05	0.0180485	0.000282622	0.0168208		4	-1	3	1		6.5	2.02	6.56439	1.94		0.00151921	0.0180485	0.0025436	0.0168208		0.0389322	0.0454379	22.0081		12.3519	0.915932	6.93229		-6.33555		0.364711		164.918		4.0854	3.99218		0.748524		9.49503e-05	0.0180485
		0.000375235	0.0200751	0.0185741		0.0858	0.1627		9.03429e-05	0.0197902	0.000284892	0.0185741		4	-1	3	1		6.5	2.02	6.56439	1.94		0.00144549	0.0197902	0.00256403	0.0185741		0.0423738	0.0474038	21.0954		12.2313	0.912612	6.86406		-6.2798		0.352386		159.344		4.25864	4.16785		0.759236		9.03429e-05	0.0197902
		H0	A0	X+0		L	J		H	A	HA	X
		M	M	M		ppm	ppm		M	M	M	M			fA								0.102119	0.193906
Iteration		0.0004	0.0016	0		0	0		0.000283307	0.00148331	0.000116693	0			0.291733			0.085108	0	0			0.0297913	0.0565688		0.000887523	0.00320003
		0.000397377	0.00355653	0.00196702		0.0297	0.0589		0.000214278	0.00337344	0.000183099	0.00196702			0.460768			0.212307	0.0136848	0.0271392			0.047053	0.0893459		0.000301126	0.000926952
		0.000394789	0.00548755	0.0039084		0.0481	0.0914		0.000176782	0.00526955	0.000218007	0.0039084			0.552213			0.304939	0.0265614	0.0504722			0.0563912	0.107078		6.87432e-05	0.000245785
		0.000392234	0.00739359	0.00582465		0.0584	0.1103		0.00015299	0.00715434	0.000239244	0.00582465			0.609953			0.372043	0.0356213	0.0672779			0.0622876	0.118274		1.51131e-05	6.35819e-05
		0.000389712	0.00927515	0.0077163		0.0669	0.1257		0.000136384	0.00902182	0.000253328	0.0077163			0.650038			0.422549	0.0434875	0.0817098			0.0663809	0.126046		2.69423e-07	1.2005e-07
		0.000387222	0.0111326	0.00958372		0.0707	0.1345		0.000124037	0.0108694	0.000263185	0.00958372			0.679675			0.461958	0.048053	0.0914163			0.0694075	0.131793		1.67066e-06	7.32598e-06
		0.000384763	0.0129665	0.0114275		0.0752	0.1428		0.000114432	0.0126962	0.000270331	0.0114275			0.702592			0.493635	0.0528349	0.10033			0.0717477	0.136237		1.19185e-05	4.30725e-05
		0.000382336	0.0147773	0.0132479		0.0781	0.1487		0.000106705	0.0145016	0.000275631	0.0132479			0.720913			0.519715	0.0563033	0.1072			0.0736186	0.13979		2.00834e-05	7.93967e-05
		0.000379939	0.0165654	0.0150456		0.081	0.1546		0.000100326	0.0162857	0.000279613	0.0150456			0.735941			0.541609	0.0596112	0.113776			0.0751532	0.142704		3.41845e-05	0.000141523
		0.000377572	0.0183311	0.0168208		0.0847	0.1597		9.49503e-05	0.0180485	0.000282622	0.0168208			0.748524			0.560288	0.0634	0.119539			0.0764382	0.145144		6.82576e-05	0.000211891
		0.000375235	0.0200751	0.0185741		0.0858	0.1627		9.03429e-05	0.0197902	0.000284892	0.0185741			0.759236			0.57644	0.0651425	0.123528			0.0775321	0.147221		6.83577e-05	0.000239607
																		0.41369	0.0422455	0.0802172						0.000301661	0.0173684
																			0.102119	0.193906
																				1.89884
[truncated: 2 more columns]

## Sheet: Br-
	Relevant constants
	Chloride	KA (M^-1)	452.187		R	0.00831446	kJ/(mol K)
	Bromide	KB (M^-1)	2889.57		T	298.15	K
					RT	2.47896	kJ/mol
					e0	8.85188e-12	C^2/(J m)
					e	80
					NA	6.02214e+23	1/mol
					e charge	1.60218e-19
					ee0RT	18.857	Me^2Å^2		0.0113559	e^2/Å
					1/(ee0RT)	0.0530308	1/(M*e^2*Å^2)
					1/(8*pi*ee0RT)	3.50378	Å/e^2
																																							inverse
		total ion concentrations					NMR delta deltas			initial ion concentration distribution guess from non-screened model							ion and complex charges							ion and complex radii														ionic	Debye	Debye
		Host	Cl	Na	Br					Host	Cl-	Host-Cl	Br-	Host-Br	Na+		Host	Cl-	Host-Cl	Br-	Host-Br	Na		Host	Cl-	Host-Cl	Br-	Host-Br	Na+									strength	length	length
		H0	A0	X0	B0		L	J		H	A	HA	B	HB	X		qH	qA	qHA	qB	qHB	qX		rH	rA	rHA	rB	rHB	rX									I	kap	lam
		M	M	M	M		ppm	ppm		M	M	M	M	M	M		e	e	e	e	e	e		Å	Å	Å	Å	Å	Å									Me^2	1/Å	Å
Iteration	1	0.0003824	0.0015296	0	0		0	0		0.00024658	0.00128229	9.86558e-05	0	0	0		4	-1	3	-1	3	1		6.5	2.02	6.56439	2.12	6.57432	1.94		0.00394528	0.00128229	0.000887902	0	0	0		0.00611547	0.0180086	55.5291		14.3234	0.9649	8.04854	0.963226	8.04725	0.966243		-7.23973
		0.000380119	0.00152048	0.000339722	0.000339722		0.0445	0.0578		0.000204135	0.00129065	8.22062e-05	0.000294651	5.68714e-05	0.000339722		4	-1	3	-1	3	1		6.5	2.02	6.56439	2.12	6.57432	1.94		0.00326616	0.00129065	0.000739856	0.000294651	0.000511843	0.000339722		0.00644288	0.0184843	54.0998		14.2838	0.964006	8.02612	0.962291	8.02481	0.965382		-7.22171
		0.000377866	0.00151146	0.000675415	0.000675415		0.0727	0.0942		0.000174433	0.0012948	7.04707e-05	0.000584579	9.64137e-05	0.000675415		4	-1	3	-1	3	1		6.5	2.02	6.56439	2.12	6.57432	1.94		0.00279093	0.0012948	0.000634236	0.000584579	0.000867723	0.000675415		0.00684768	0.0190562	52.4764		14.2366	0.962933	7.99934	0.96117	7.998	0.964349		-7.20017
		0.000375639	0.00150255	0.00100715	0.00100715		0.0944	0.1224		0.000151194	0.00129641	6.11583e-05	0.000888655	0.000127039	0.00100715		4	-1	3	-1	3	1		6.5	2.02	6.56439	2.12	6.57432	1.94		0.0024191	0.00129641	0.000550425	0.000888655	0.00114335	0.00100715		0.00730509	0.0196824	50.8069		14.1852	0.961762	7.97023	0.959945	7.96885	0.963221		-7.17675
		0.000373438	0.00149375	0.001335	0.001335		0.1075	0.1389		0.000133185	0.00129612	5.38618e-05	0.00119472	0.000150449	0.001335		4	-1	3	-1	3	1		6.5	2.02	6.56439	2.12	6.57432	1.94		0.00213096	0.00129612	0.000484756	0.00119472	0.00135404	0.001335		0.00779559	0.0203324	49.1826		14.1323	0.960549	7.94022	0.958677	7.93881	0.962052		-7.1526
		0.000370543	0.00148217	0.0017662	0.0017662		0.1193	0.1537		0.000114671	0.0012937	4.62879e-05	0.00160519	0.000174039	0.0017662		4	-1	3	-1	3	1		6.5	2.02	6.56439	2.12	6.57432	1.94		0.00183474	0.0012937	0.000416591	0.00160519	0.00156635	0.0017662		0.00848278	0.0212096	47.1484		14.0615	0.958917	7.90008	0.95697	7.89862	0.960479		-7.12028
		0.000367692	0.00147077	0.00219077	0.00219077		0.1289	0.1673		0.0001008	0.0012898	4.05661e-05	0.00200638	0.000191225	0.00219077		4	-1	3	-1	3	1		6.5	2.02	6.56439	2.12	6.57432	1.94		0.0016128	0.0012898	0.000365095	0.00200638	0.00172102	0.00219077		0.00918587	0.0220711	45.3081		13.9926	0.957319	7.86106	0.955301	7.85956	0.95894		-7.08885
		0.00036419	0.00145676	0.00271238	0.00271238		0.1354	0.1776		8.7267e-05	0.00128338	3.4945e-05	0.00251321	0.00020737	0.00271238		4	-1	3	-1	3	1		6.5	2.02	6.56439	2.12	6.57432	1.94		0.00139627	0.00128338	0.000314505	0.00251321	0.00186633	0.00271238		0.0100861	0.0231273	43.2389		13.9091	0.955368	7.81374	0.953262	7.81219	0.95706		-7.05071
		0.000360075	0.0014403	0.00332535	0.00332535		0.1434	0.1855		7.52285e-05	0.00127445	2.99147e-05	0.00310627	0.000220948	0.00332535		4	-1	3	-1	3	1		6.5	2.02	6.56439	2.12	6.57432	1.94		0.00120366	0.00127445	0.000269232	0.00310627	0.00198853	0.00332535		0.0111675	0.0243356	41.0921		13.8148	0.953145	7.7603	0.95094	7.75869	0.954917		-7.0076
		0.000354731	0.00141892	0.00412141	0.00412141		0.1487	0.1926		6.34084e-05	0.00126112	2.49507e-05	0.00388898	0.000233158	0.00412141		4	-1	3	-1	3	1		6.5	2.02	6.56439	2.12	6.57432	1.94		0.00101453	0.00126112	0.000224556	0.00388898	0.00209842	0.00412141		0.012609	0.0258586	38.6719		13.6977	0.950359	7.69398	0.948029	7.69229	0.952231		-6.95406
		0.000347636	0.00139054	0.00517818	0.00517818		0.1548	0.2		5.21054e-05	0.00124157	2.01852e-05	0.00493539	0.000243148	0.00517818		4	-1	3	-1	3	1		6.5	2.02	6.56439	2.12	6.57432	1.94		0.000833686	0.00124157	0.000181667	0.00493539	0.00218833	0.00517818		0.0145588	0.0277861	35.9892		13.5523	0.946855	7.61165	0.94437	7.60987	0.948852		-6.88753
										new ion concentration distribution guess based on above solution
Iteration	2	0.0003824	0.0015296	0	0		0	0		0.000271902	0.0014191	0.000110498	0	0	0		4	-1	3	-1	3	1		6.5	2.02	6.56439	2.12	6.57432	1.94		0.00435044	0.0014191	0.000994479	0	0	0		0.00676402	0.0189394	52.8		14.2462	0.963152	8.0048	0.961398	8.00346	0.96456		-7.20456
		0.000380119	0.00152048	0.000339722	0.000339722		0.0445	0.0578		0.00020484	0.00143709	8.33856e-05	0.000247828	9.18935e-05	0.000339722		4	-1	3	-1	3	1		6.5	2.02	6.56439	2.12	6.57432	1.94		0.00327744	0.00143709	0.00075047	0.000247828	0.000827042	0.000339722		0.00687959	0.0191005	52.3546		14.2329	0.96285	7.99728	0.961083	7.99593	0.964269		-7.19851
		0.000377866	0.00151146	0.000675415	0.000675415		0.0727	0.0942		0.000161412	0.00144619	6.52671e-05	0.000524228	0.000151187	0.000675415		4	-1	3	-1	3	1		6.5	2.02	6.56439	2.12	6.57432	1.94		0.00258259	0.00144619	0.000587404	0.000524228	0.00136069	0.000675415		0.00717651	0.0195084	51.2601		14.1994	0.962087	7.9783	0.960285	7.97693	0.963534		-7.18324
		0.000375639	0.00150255	0.00100715	0.00100715		0.0944	0.1224		0.000132343	0.00144967	5.28863e-05	0.000816741	0.00019041	0.00100715		4	-1	3	-1	3	1		6.5	2.02	6.56439	2.12	6.57432	1.94		0.00211749	0.00144967	0.000475977	0.000816741	0.00171369	0.00100715		0.00758071	0.0200502	49.8748		14.1552	0.961075	7.95322	0.959227	7.95182	0.962559		-7.16306
		0.000373438	0.00149375	0.001335	0.001335		0.1075	0.1389		0.000112006	0.00144964	4.41085e-05	0.00111768	0.000217324	0.001335		4	-1	3	-1	3	1		6.5	2.02	6.56439	2.12	6.57432	1.94		0.00179209	0.00144964	0.000396976	0.00111768	0.00195592	0.001335		0.0080473	0.020658	48.4073		14.1059	0.959942	7.92527	0.958042	7.92384	0.961468		-7.14057
		0.000370543	0.00148217	0.0017662	0.0017662		0.1193	0.1537		9.3085e-05	0.00144631	3.58639e-05	0.00152461	0.000241594	0.0017662		4	-1	3	-1	3	1		6.5	2.02	6.56439	2.12	6.57432	1.94		0.00148936	0.00144631	0.000322775	0.00152461	0.00217435	0.0017662		0.0087236	0.0215086	46.4931		14.0375	0.958362	7.8865	0.95639	7.88502	0.959945		-7.10934
		0.000367692	0.00147077	0.00219077	0.00219077		0.1289	0.1673		7.98455e-05	0.0014407	3.00652e-05	0.00193299	0.000257781	0.00219077		4	-1	3	-1	3	1		6.5	2.02	6.56439	2.12	6.57432	1.94		0.00127753	0.0014407	0.000270587	0.00193299	0.00232003	0.00219077		0.00943261	0.0223656	44.7116		13.9692	0.956774	7.84781	0.954731	7.84629	0.958415		-7.07817
		0.00036419	0.00145676	0.00271238	0.00271238		0.1354	0.1776		6.8077e-05	0.00143187	2.48938e-05	0.00244116	0.000271219	0.00271238		4	-1	3	-1	3	1		6.5	2.02	6.56439	2.12	6.57432	1.94		0.00108923	0.00143187	0.000224044	0.00244116	0.00244097	0.00271238		0.0103397	0.0234162	42.7054		13.8864	0.954836	7.8009	0.952705	7.79933	0.956546		-7.04035
		0.000360075	0.0014403	0.00332535	0.00332535		0.1434	0.1855		5.81453e-05	0.00141976	2.05377e-05	0.00304396	0.000281392	0.00332535		4	-1	3	-1	3	1		6.5	2.02	6.56439	2.12	6.57432	1.94		0.000930326	0.00141976	0.000184839	0.00304396	0.00253253	0.00332535		0.0114368	0.0246272	40.6055		13.7922	0.95261	7.74752	0.950381	7.74588	0.954402		-6.99728
		0.000354731	0.00141892	0.00412141	0.00412141		0.1487	0.1926		4.9027e-05	0.00140237	1.65571e-05	0.00383226	0.000289147	0.00412141		4	-1	3	-1	3	1		6.5	2.02	6.56439	2.12	6.57432	1.94		0.000784431	0.00140237	0.000149014	0.00383226	0.00260232	0.00412141		0.0128918	0.0261469	38.2454		13.6757	0.949833	7.68155	0.94748	7.67985	0.951724		-6.94402
		0.000347636	0.00139054	0.00517818	0.00517818		0.1548	0.2		4.07207e-05	0.00137757	1.29728e-05	0.00488424	0.000293942	0.00517818		4	-1	3	-1	3	1		6.5	2.02	6.56439	2.12	6.57432	1.94		0.000651532	0.00137757	0.000116755	0.00488424	0.00264548	0.00517818		0.0148538	0.0280661	35.6302		13.5315	0.946348	7.59983	0.943841	7.59804	0.948363		-6.87798
Iteration	3	0.0003824	0.0015296	0	0		0	0		0.00027348	0.00142068	0.00010892	0	0	0		4	-1	3	-1	3	1		6.5	2.02	6.56439	2.12	6.57432	1.94		0.00437568	0.00142068	0.00098028	0	0	0		0.00677664	0.0189571	52.7508		14.2447	0.963119	8.00397	0.961364	8.00263	0.964528		-7.20389
		0.000380119	0.00152048	0.000339722	0.000339722		0.0445	0.0578		0.000206035	0.00143774	8.27401e-05	0.000248378	9.13437e-05	0.000339722		4	-1	3	-1	3	1		6.5	2.02	6.56439	2.12	6.57432	1.94		0.00329656	0.00143774	0.000744661	0.000248378	0.000822093	0.000339722		0.00688916	0.0191138	52.3182		14.2318	0.962825	7.99666	0.961057	7.99531	0.964245		-7.19801
		0.000377866	0.00151146	0.000675415	0.000675415		0.0727	0.0942		0.000162284	0.0014465	6.49642e-05	0.000524797	0.000150618	0.000675415		4	-1	3	-1	3	1		6.5	2.02	6.56439	2.12	6.57432	1.94		0.00259654	0.0014465	0.000584678	0.000524797	0.00135556	0.000675415		0.00718349	0.0195178	51.2352		14.1987	0.962069	7.97786	0.960266	7.97648	0.963517		-7.18289
		0.000375639	0.00150255	0.00100715	0.00100715		0.0944	0.1224		0.000133011	0.00144983	5.27205e-05	0.000817243	0.000189908	0.00100715		4	-1	3	-1	3	1		6.5	2.02	6.56439	2.12	6.57432	1.94		0.00212818	0.00144983	0.000474484	0.000817243	0.00170917	0.00100715		0.00758606	0.0200573	49.8572		14.1546	0.961062	7.95289	0.959213	7.95149	0.962546		-7.1628
		0.000373438	0.00149375	0.001335	0.001335		0.1075	0.1389		0.000112551	0.00144975	4.40046e-05	0.00111812	0.000216882	0.001335		4	-1	3	-1	3	1		6.5	2.02	6.56439	2.12	6.57432	1.94		0.00180082	0.00144975	0.000396041	0.00111812	0.00195194	0.001335		0.00805166	0.0206636	48.3942		14.1054	0.959932	7.92502	0.958032	7.92359	0.961458		-7.14036
		0.000370543	0.00148217	0.0017662	0.0017662		0.1193	0.1537		9.35324e-05	0.00144637	3.57996e-05	0.00152499	0.000241211	0.0017662		4	-1	3	-1	3	1		6.5	2.02	6.56439	2.12	6.57432	1.94		0.00149652	0.00144637	0.000322196	0.00152499	0.0021709	0.0017662		0.00872718	0.021513	46.4835		14.0371	0.958354	7.8863	0.956382	7.88482	0.959937		-7.10918
		0.000367692	0.00147077	0.00219077	0.00219077		0.1289	0.1673		8.02406e-05	0.00144075	3.00199e-05	0.00193334	0.000257431	0.00219077		4	-1	3	-1	3	1		6.5	2.02	6.56439	2.12	6.57432	1.94		0.00128385	0.00144075	0.000270179	0.00193334	0.00231688	0.00219077		0.00943577	0.0223693	44.7041		13.9689	0.956767	7.84764	0.954724	7.84613	0.958408		-7.07804
		0.00036419	0.00145676	0.00271238	0.00271238		0.1354	0.1776		6.84191e-05	0.0014319	2.48626e-05	0.00244147	0.000270908	0.00271238		4	-1	3	-1	3	1		6.5	2.02	6.56439	2.12	6.57432	1.94		0.00109471	0.0014319	0.000223764	0.00244147	0.00243817	0.00271238		0.0103424	0.0234193	42.6997		13.8862	0.95483	7.80076	0.952699	7.79919	0.956541		-7.04024
		0.000360075	0.0014403	0.00332535	0.00332535		0.1434	0.1855		5.84474e-05	0.00141979	2.05157e-05	0.00304424	0.000281112	0.00332535		4	-1	3	-1	3	1		6.5	2.02	6.56439	2.12	6.57432	1.94		0.000935158	0.00141979	0.000184641	0.00304424	0.00253001	0.00332535		0.0114392	0.0246298	40.6012		13.792	0.952606	7.7474	0.950376	7.74577	0.954397		-6.99719
		0.000354731	0.00141892	0.00412141	0.00412141		0.1487	0.1926		4.92829e-05	0.00140238	1.65424e-05	0.0038325	0.000288906	0.00412141		4	-1	3	-1	3	1		6.5	2.02	6.56439	2.12	6.57432	1.94		0.000788527	0.00140238	0.000148881	0.0038325	0.00260015	0.00412141		0.0128939	0.026149	38.2423		13.6756	0.949829	7.68146	0.947476	7.67976	0.95172		-6.94395
		0.000347636	0.00139054	0.00517818	0.00517818		0.1548	0.2		4.09289e-05	0.00137758	1.29636e-05	0.00488444	0.000293744	0.00517818		4	-1	3	-1	3	1		6.5	2.02	6.56439	2.12	6.57432	1.94		0.000654862	0.00137758	0.000116672	0.00488444	0.00264369	0.00517818		0.0148554	0.0280677	35.6282		13.5313	0.946345	7.59976	0.943838	7.59798	0.948361		-6.87792
Iteration	4	0.0003824	0.0015296	0	0		0	0		0.00027351	0.00142071	0.00010889	0	0	0		4	-1	3	-1	3	1		6.5	2.02	6.56439	2.12	6.57432	1.94		0.00437616	0.00142071	0.000980013	0	0	0		0.00677688	0.0189574	52.7498		14.2447	0.963118	8.00396	0.961363	8.00262	0.964527		-7.20388
		0.000380119	0.00152048	0.000339722	0.000339722		0.0445	0.0578		0.000206061	0.00143775	8.27263e-05	0.00024839	9.13318e-05	0.000339722		4	-1	3	-1	3	1		6.5	2.02	6.56439	2.12	6.57432	1.94		0.00329697	0.00143775	0.000744536	0.00024839	0.000821987	0.000339722		0.00688936	0.0191141	52.3174		14.2318	0.962825	7.99664	0.961056	7.99529	0.964245		-7.198
		0.000377866	0.00151146	0.000675415	0.000675415		0.0727	0.0942		0.000162302	0.0014465	6.49579e-05	0.000524809	0.000150606	0.000675415		4	-1	3	-1	3	1		6.5	2.02	6.56439	2.12	6.57432	1.94		0.00259683	0.0014465	0.000584621	0.000524809	0.00135545	0.000675415		0.00718364	0.019518	51.2346		14.1987	0.962069	7.97785	0.960266	7.97648	0.963516		-7.18288
		0.000375639	0.00150255	0.00100715	0.00100715		0.0944	0.1224		0.000133024	0.00144984	5.27173e-05	0.000817253	0.000189898	0.00100715		4	-1	3	-1	3	1		6.5	2.02	6.56439	2.12	6.57432	1.94		0.00212838	0.00144984	0.000474456	0.000817253	0.00170908	0.00100715		0.00758616	0.0200574	49.8569		14.1546	0.961062	7.95289	0.959213	7.95149	0.962546		-7.16279
		0.000373438	0.00149375	0.001335	0.001335		0.1075	0.1389		0.000112561	0.00144975	4.40028e-05	0.00111813	0.000216875	0.001335		4	-1	3	-1	3	1		6.5	2.02	6.56439	2.12	6.57432	1.94		0.00180097	0.00144975	0.000396025	0.00111813	0.00195187	0.001335		0.00805174	0.0206637	48.394		14.1054	0.959932	7.92501	0.958031	7.92358	0.961457		-7.14036
		0.000370543	0.00148217	0.0017662	0.0017662		0.1193	0.1537		9.3539e-05	0.00144637	3.57986e-05	0.001525	0.000241205	0.0017662		4	-1	3	-1	3	1		6.5	2.02	6.56439	2.12	6.57432	1.94		0.00149662	0.00144637	0.000322188	0.001525	0.00217085	0.0017662		0.00872723	0.0215131	46.4834		14.0371	0.958353	7.8863	0.956382	7.88482	0.959937		-7.10918
		0.000367692	0.00147077	0.00219077	0.00219077		0.1289	0.1673		8.02457e-05	0.00144075	3.00193e-05	0.00193334	0.000257427	0.00219077		4	-1	3	-1	3	1		6.5	2.02	6.56439	2.12	6.57432	1.94		0.00128393	0.00144075	0.000270174	0.00193334	0.00231684	0.00219077		0.00943581	0.0223694	44.704		13.9689	0.956767	7.84764	0.954724	7.84612	0.958408		-7.07803
		0.00036419	0.00145676	0.00271238	0.00271238		0.1354	0.1776		6.84228e-05	0.0014319	2.48623e-05	0.00244148	0.000270905	0.00271238		4	-1	3	-1	3	1		6.5	2.02	6.56439	2.12	6.57432	1.94		0.00109476	0.0014319	0.000223761	0.00244148	0.00243814	0.00271238		0.0103424	0.0234194	42.6997		13.8862	0.95483	7.80076	0.952699	7.79919	0.956541		-7.04024
		0.000360075	0.0014403	0.00332535	0.00332535		0.1434	0.1855		5.84501e-05	0.00141979	2.05155e-05	0.00304424	0.000281109	0.00332535		4	-1	3	-1	3	1		6.5	2.02	6.56439	2.12	6.57432	1.94		0.000935201	0.00141979	0.000184639	0.00304424	0.00252999	0.00332535		0.0114392	0.0246299	40.6011		13.792	0.952606	7.7474	0.950376	7.74577	0.954397		-6.99719
		0.000354731	0.00141892	0.00412141	0.00412141		0.1487	0.1926		4.92848e-05	0.00140238	1.65423e-05	0.00383251	0.000288904	0.00412141		4	-1	3	-1	3	1		6.5	2.02	6.56439	2.12	6.57432	1.94		0.000788556	0.00140238	0.00014888	0.00383251	0.00260014	0.00412141		0.0128939	0.026149	38.2423		13.6756	0.949829	7.68146	0.947476	7.67976	0.95172		-6.94395
		0.000347636	0.00139054	0.00517818	0.00517818		0.1548	0.2		4.09301e-05	0.00137758	1.29635e-05	0.00488444	0.000293742	0.00517818		4	-1	3	-1	3	1		6.5	2.02	6.56439	2.12	6.57432	1.94		0.000654881	0.00137758	0.000116672	0.00488444	0.00264368	0.00517818		0.0148554	0.0280677	35.6281		13.5313	0.946345	7.59976	0.943838	7.59798	0.948361		-6.87792
Iteration	5	0.0003824	0.0015296	0	0		0	0		0.00027351	0.00142071	0.00010889	0	0	0		4	-1	3	-1	3	1		6.5	2.02	6.56439	2.12	6.57432	1.94		0.00437616	0.00142071	0.000980008	0	0	0		0.00677688	0.0189574	52.7498		14.2447	0.963118	8.00396	0.961363	8.00262	0.964527		-7.20388
		0.000380119	0.00152048	0.000339722	0.000339722		0.0445	0.0578		0.000206061	0.00143775	8.2726e-05	0.00024839	9.13316e-05	0.000339722		4	-1	3	-1	3	1		6.5	2.02	6.56439	2.12	6.57432	1.94		0.00329698	0.00143775	0.000744534	0.00024839	0.000821984	0.000339722		0.00688936	0.0191141	52.3174		14.2318	0.962825	7.99664	0.961056	7.99529	0.964245		-7.198
		0.000377866	0.00151146	0.000675415	0.000675415		0.0727	0.0942		0.000162303	0.0014465	6.49577e-05	0.000524809	0.000150606	0.000675415		4	-1	3	-1	3	1		6.5	2.02	6.56439	2.12	6.57432	1.94		0.00259684	0.0014465	0.00058462	0.000524809	0.00135545	0.000675415		0.00718364	0.019518	51.2346		14.1987	0.962069	7.97785	0.960266	7.97648	0.963516		-7.18288
		0.000375639	0.00150255	0.00100715	0.00100715		0.0944	0.1224		0.000133024	0.00144984	5.27172e-05	0.000817253	0.000189898	0.00100715		4	-1	3	-1	3	1		6.5	2.02	6.56439	2.12	6.57432	1.94		0.00212838	0.00144984	0.000474455	0.000817253	0.00170908	0.00100715		0.00758616	0.0200574	49.8569		14.1546	0.961062	7.95289	0.959213	7.95149	0.962546		-7.16279
		0.000373438	0.00149375	0.001335	0.001335		0.1075	0.1389		0.000112561	0.00144975	4.40027e-05	0.00111813	0.000216875	0.001335		4	-1	3	-1	3	1		6.5	2.02	6.56439	2.12	6.57432	1.94		0.00180097	0.00144975	0.000396025	0.00111813	0.00195187	0.001335		0.00805174	0.0206637	48.3939		14.1054	0.959932	7.92501	0.958031	7.92358	0.961457		-7.14036
		0.000370543	0.00148217	0.0017662	0.0017662		0.1193	0.1537		9.35391e-05	0.00144637	3.57986e-05	0.001525	0.000241205	0.0017662		4	-1	3	-1	3	1		6.5	2.02	6.56439	2.12	6.57432	1.94		0.00149662	0.00144637	0.000322187	0.001525	0.00217085	0.0017662		0.00872723	0.0215131	46.4834		14.0371	0.958353	7.8863	0.956382	7.88482	0.959937		-7.10918
		0.000367692	0.00147077	0.00219077	0.00219077		0.1289	0.1673		8.02457e-05	0.00144075	3.00193e-05	0.00193334	0.000257427	0.00219077		4	-1	3	-1	3	1		6.5	2.02	6.56439	2.12	6.57432	1.94		0.00128393	0.00144075	0.000270174	0.00193334	0.00231684	0.00219077		0.00943581	0.0223694	44.704		13.9689	0.956767	7.84764	0.954724	7.84612	0.958408		-7.07803
		0.00036419	0.00145676	0.00271238	0.00271238		0.1354	0.1776		6.84228e-05	0.0014319	2.48623e-05	0.00244148	0.000270905	0.00271238		4	-1	3	-1	3	1		6.5	2.02	6.56439	2.12	6.57432	1.94		0.00109477	0.0014319	0.000223761	0.00244148	0.00243814	0.00271238		0.0103424	0.0234194	42.6997		13.8862	0.95483	7.80076	0.952699	7.79919	0.956541		-7.04024
		0.000360075	0.0014403	0.00332535	0.00332535		0.1434	0.1855		5.84501e-05	0.00141979	2.05155e-05	0.00304424	0.000281109	0.00332535		4	-1	3	-1	3	1		6.5	2.02	6.56439	2.12	6.57432	1.94		0.000935202	0.00141979	0.000184639	0.00304424	0.00252998	0.00332535		0.0114392	0.0246299	40.6011		13.792	0.952606	7.7474	0.950376	7.74577	0.954397		-6.99719
		0.000354731	0.00141892	0.00412141	0.00412141		0.1487	0.1926		4.92848e-05	0.00140238	1.65423e-05	0.00383251	0.000288904	0.00412141		4	-1	3	-1	3	1		6.5	2.02	6.56439	2.12	6.57432	1.94		0.000788556	0.00140238	0.00014888	0.00383251	0.00260014	0.00412141		0.0128939	0.026149	38.2423		13.6756	0.949829	7.68146	0.947476	7.67976	0.95172		-6.94395
		0.000347636	0.00139054	0.00517818	0.00517818		0.1548	0.2		4.09301e-05	0.00137758	1.29635e-05	0.00488444	0.000293742	0.00517818		4	-1	3	-1	3	1		6.5	2.02	6.56439	2.12	6.57432	1.94		0.000654881	0.00137758	0.000116672	0.00488444	0.00264368	0.00517818		0.0148554	0.0280677	35.6281		13.5313	0.946345	7.59976	0.943838	7.59798	0.948361		-6.87792
Iteration	6	0.0003824	0.0015296	0	0		0	0		0.00027351	0.00142071	0.00010889	0	0	0		4	-1	3	-1	3	1		6.5	2.02	6.56439	2.12	6.57432	1.94		0.00437616	0.00142071	0.000980007	0	0	0		0.00677688	0.0189574	52.7498		14.2447	0.963118	8.00396	0.961363	8.00262	0.964527		-7.20388
		0.000380119	0.00152048	0.000339722	0.000339722		0.0445	0.0578		0.000206061	0.00143775	8.2726e-05	0.00024839	9.13316e-05	0.000339722		4	-1	3	-1	3	1		6.5	2.02	6.56439	2.12	6.57432	1.94		0.00329698	0.00143775	0.000744534	0.00024839	0.000821984	0.000339722		0.00688936	0.0191141	52.3174		14.2318	0.962825	7.99664	0.961056	7.99529	0.964245		-7.198
		0.000377866	0.00151146	0.000675415	0.000675415		0.0727	0.0942		0.000162303	0.0014465	6.49577e-05	0.000524809	0.000150606	0.000675415		4	-1	3	-1	3	1		6.5	2.02	6.56439	2.12	6.57432	1.94		0.00259684	0.0014465	0.00058462	0.000524809	0.00135545	0.000675415		0.00718364	0.019518	51.2346		14.1987	0.962069	7.97785	0.960266	7.97648	0.963516		-7.18288
		0.000375639	0.00150255	0.00100715	0.00100715		0.0944	0.1224		0.000133024	0.00144984	5.27172e-05	0.000817253	0.000189898	0.00100715		4	-1	3	-1	3	1		6.5	2.02	6.56439	2.12	6.57432	1.94		0.00212838	0.00144984	0.000474455	0.000817253	0.00170908	0.00100715		0.00758616	0.0200574	49.8569		14.1546	0.961062	7.95289	0.959213	7.95149	0.962546		-7.16279
		0.000373438	0.00149375	0.001335	0.001335		0.1075	0.1389		0.000112561	0.00144975	4.40027e-05	0.00111813	0.000216875	0.001335		4	-1	3	-1	3	1		6.5	2.02	6.56439	2.12	6.57432	1.94		0.00180097	0.00144975	0.000396025	0.00111813	0.00195187	0.001335		0.00805174	0.0206637	48.3939		14.1054	0.959932	7.92501	0.958031	7.92358	0.961457		-7.14036
		0.000370543	0.00148217	0.0017662	0.0017662		0.1193	0.1537		9.35391e-05	0.00144637	3.57986e-05	0.001525	0.000241205	0.0017662		4	-1	3	-1	3	1		6.5	2.02	6.56439	2.12	6.57432	1.94		0.00149663	0.00144637	0.000322187	0.001525	0.00217085	0.0017662		0.00872723	0.0215131	46.4834		14.0371	0.958353	7.8863	0.956382	7.88482	0.959937		-7.10918
		0.000367692	0.00147077	0.00219077	0.00219077		0.1289	0.1673		8.02457e-05	0.00144075	3.00193e-05	0.00193334	0.000257427	0.00219077		4	-1	3	-1	3	1		6.5	2.02	6.56439	2.12	6.57432	1.94		0.00128393	0.00144075	0.000270174	0.00193334	0.00231684	0.00219077		0.00943581	0.0223694	44.704		13.9689	0.956767	7.84764	0.954724	7.84612	0.958408		-7.07803
		0.00036419	0.00145676	0.00271238	0.00271238		0.1354	0.1776		6.84228e-05	0.0014319	2.48623e-05	0.00244148	0.000270905	0.00271238		4	-1	3	-1	3	1		6.5	2.02	6.56439	2.12	6.57432	1.94		0.00109477	0.0014319	0.000223761	0.00244148	0.00243814	0.00271238		0.0103424	0.0234194	42.6997		13.8862	0.95483	7.80076	0.952699	7.79919	0.956541		-7.04024
		0.000360075	0.0014403	0.00332535	0.00332535		0.1434	0.1855		5.84501e-05	0.00141979	2.05155e-05	0.00304424	0.000281109	0.00332535		4	-1	3	-1	3	1		6.5	2.02	6.56439	2.12	6.57432	1.94		0.000935202	0.00141979	0.000184639	0.00304424	0.00252998	0.00332535		0.0114392	0.0246299	40.6011		13.792	0.952606	7.7474	0.950376	7.74577	0.954397		-6.99719
		0.000354731	0.00141892	0.00412141	0.00412141		0.1487	0.1926		4.92848e-05	0.00140238	1.65423e-05	0.00383251	0.000288904	0.00412141		4	-1	3	-1	3	1		6.5	2.02	6.56439	2.12	6.57432	1.94		0.000788556	0.00140238	0.00014888	0.00383251	0.00260014	0.00412141		0.0128939	0.026149	38.2423		13.6756	0.949829	7.68146	0.947476	7.67976	0.95172		-6.94395
		0.000347636	0.00139054	0.00517818	0.00517818		0.1548	0.2		4.09301e-05	0.00137758	1.29635e-05	0.00488444	0.000293742	0.00517818		4	-1	3	-1	3	1		6.5	2.02	6.56439	2.12	6.57432	1.94		0.000654881	0.00137758	0.000116672	0.00488444	0.00264368	0.00517818		0.0148554	0.0280677	35.6281		13.5313	0.946345	7.59976	0.943838	7.59798	0.948361		-6.87792
Iteration	7	0.0003824	0.0015296	0	0		0	0		0.00027351	0.00142071	0.00010889	0	0	0		4	-1	3	-1	3	1		6.5	2.02	6.56439	2.12	6.57432	1.94		0.00437616	0.00142071	0.000980007	0	0	0		0.00677688	0.0189574	52.7498		14.2447	0.963118	8.00396	0.961363	8.00262	0.964527		-7.20388
		0.000380119	0.00152048	0.000339722	0.000339722		0.0445	0.0578		0.000206061	0.00143775	8.2726e-05	0.00024839	9.13316e-05	0.000339722		4	-1	3	-1	3	1		6.5	2.02	6.56439	2.12	6.57432	1.94		0.00329698	0.00143775	0.000744534	0.00024839	0.000821984	0.000339722		0.00688936	0.0191141	52.3174		14.2318	0.962825	7.99664	0.961056	7.99529	0.964245		-7.198
		0.000377866	0.00151146	0.000675415	0.000675415		0.0727	0.0942		0.000162303	0.0014465	6.49577e-05	0.000524809	0.000150606	0.000675415		4	-1	3	-1	3	1		6.5	2.02	6.56439	2.12	6.57432	1.94		0.00259684	0.0014465	0.00058462	0.000524809	0.00135545	0.000675415		0.00718364	0.019518	51.2346		14.1987	0.962069	7.97785	0.960266	7.97648	0.963516		-7.18288
		0.000375639	0.00150255	0.00100715	0.00100715		0.0944	0.1224		0.000133024	0.00144984	5.27172e-05	0.000817253	0.000189898	0.00100715		4	-1	3	-1	3	1		6.5	2.02	6.56439	2.12	6.57432	1.94		0.00212838	0.00144984	0.000474455	0.000817253	0.00170908	0.00100715		0.00758616	0.0200574	49.8569		14.1546	0.961062	7.95289	0.959213	7.95149	0.962546		-7.16279
		0.000373438	0.00149375	0.001335	0.001335		0.1075	0.1389		0.000112561	0.00144975	4.40027e-05	0.00111813	0.000216875	0.001335		4	-1	3	-1	3	1		6.5	2.02	6.56439	2.12	6.57432	1.94		0.00180097	0.00144975	0.000396025	0.00111813	0.00195187	0.001335		0.00805174	0.0206637	48.3939		14.1054	0.959932	7.92501	0.958031	7.92358	0.961457		-7.14036
		0.000370543	0.00148217	0.0017662	0.0017662		0.1193	0.1537		9.35391e-05	0.00144637	3.57986e-05	0.001525	0.000241205	0.0017662		4	-1	3	-1	3	1		6.5	2.02	6.56439	2.12	6.57432	1.94		0.00149663	0.00144637	0.000322187	0.001525	0.00217085	0.0017662		0.00872723	0.0215131	46.4834		14.0371	0.958353	7.8863	0.956382	7.88482	0.959937		-7.10918
		0.000367692	0.00147077	0.00219077	0.00219077		0.1289	0.1673		8.02457e-05	0.00144075	3.00193e-05	0.00193334	0.000257427	0.00219077		4	-1	3	-1	3	1		6.5	2.02	6.56439	2.12	6.57432	1.94		0.00128393	0.00144075	0.000270174	0.00193334	0.00231684	0.00219077		0.00943581	0.0223694	44.704		13.9689	0.956767	7.84764	0.954724	7.84612	0.958408		-7.07803
		0.00036419	0.00145676	0.00271238	0.00271238		0.1354	0.1776		6.84228e-05	0.0014319	2.48623e-05	0.00244148	0.000270905	0.00271238		4	-1	3	-1	3	1		6.5	2.02	6.56439	2.12	6.57432	1.94		0.00109477	0.0014319	0.000223761	0.00244148	0.00243814	0.00271238		0.0103424	0.0234194	42.6997		13.8862	0.95483	7.80076	0.952699	7.79919	0.956541		-7.04024
		0.000360075	0.0014403	0.00332535	0.00332535		0.1434	0.1855		5.84501e-05	0.00141979	2.05155e-05	0.00304424	0.000281109	0.00332535		4	-1	3	-1	3	1		6.5	2.02	6.56439	2.12	6.57432	1.94		0.000935202	0.00141979	0.000184639	0.00304424	0.00252998	0.00332535		0.0114392	0.0246299	40.6011		13.792	0.952606	7.7474	0.950376	7.74577	0.954397		-6.99719
		0.000354731	0.00141892	0.00412141	0.00412141		0.1487	0.1926		4.92848e-05	0.00140238	1.65423e-05	0.00383251	0.000288904	0.00412141		4	-1	3	-1	3	1		6.5	2.02	6.56439	2.12	6.57432	1.94		0.000788556	0.00140238	0.00014888	0.00383251	0.00260014	0.00412141		0.0128939	0.026149	38.2423		13.6756	0.949829	7.68146	0.947476	7.67976	0.95172		-6.94395
		0.000347636	0.00139054	0.00517818	0.00517818		0.1548	0.2		4.09301e-05	0.00137758	1.29635e-05	0.00488444	0.000293742	0.00517818		4	-1	3	-1	3	1		6.5	2.02	6.56439	2.12	6.57432	1.94		0.000654881	0.00137758	0.000116672	0.00488444	0.00264368	0.00517818		0.0148554	0.0280677	35.6281		13.5313	0.946345	7.59976	0.943838	7.59798	0.948361		-6.87792
Iteration	8	0.0003824	0.0015296	0	0		0	0		0.00027351	0.00142071	0.00010889	0	0	0		4	-1	3	-1	3	1		6.5	2.02	6.56439	2.12	6.57432	1.94		0.00437616	0.00142071	0.000980007	0	0	0		0.00677688	0.0189574	52.7498		14.2447	0.963118	8.00396	0.961363	8.00262	0.964527		-7.20388
		0.000380119	0.00152048	0.000339722	0.000339722		0.0445	0.0578		0.000206061	0.00143775	8.2726e-05	0.00024839	9.13316e-05	0.000339722		4	-1	3	-1	3	1		6.5	2.02	6.56439	2.12	6.57432	1.94		0.00329698	0.00143775	0.000744534	0.00024839	0.000821984	0.000339722		0.00688936	0.0191141	52.3174		14.2318	0.962825	7.99664	0.961056	7.99529	0.964245		-7.198
		0.000377866	0.00151146	0.000675415	0.000675415		0.0727	0.0942		0.000162303	0.0014465	6.49577e-05	0.000524809	0.000150606	0.000675415		4	-1	3	-1	3	1		6.5	2.02	6.56439	2.12	6.57432	1.94		0.00259684	0.0014465	0.00058462	0.000524809	0.00135545	0.000675415		0.00718364	0.019518	51.2346		14.1987	0.962069	7.97785	0.960266	7.97648	0.963516		-7.18288
		0.000375639	0.00150255	0.00100715	0.00100715		0.0944	0.1224		0.000133024	0.00144984	5.27172e-05	0.000817253	0.000189898	0.00100715		4	-1	3	-1	3	1		6.5	2.02	6.56439	2.12	6.57432	1.94		0.00212838	0.00144984	0.000474455	0.000817253	0.00170908	0.00100715		0.00758616	0.0200574	49.8569		14.1546	0.961062	7.95289	0.959213	7.95149	0.962546		-7.16279
		0.000373438	0.00149375	0.001335	0.001335		0.1075	0.1389		0.000112561	0.00144975	4.40027e-05	0.00111813	0.000216875	0.001335		4	-1	3	-1	3	1		6.5	2.02	6.56439	2.12	6.57432	1.94		0.00180097	0.00144975	0.000396025	0.00111813	0.00195187	0.001335		0.00805174	0.0206637	48.3939		14.1054	0.959932	7.92501	0.958031	7.92358	0.961457		-7.14036
		0.000370543	0.00148217	0.0017662	0.0017662		0.1193	0.1537		9.35391e-05	0.00144637	3.57986e-05	0.001525	0.000241205	0.0017662		4	-1	3	-1	3	1		6.5	2.02	6.56439	2.12	6.57432	1.94		0.00149663	0.00144637	0.000322187	0.001525	0.00217085	0.0017662		0.00872723	0.0215131	46.4834		14.0371	0.958353	7.8863	0.956382	7.88482	0.959937		-7.10918
		0.000367692	0.00147077	0.00219077	0.00219077		0.1289	0.1673		8.02457e-05	0.00144075	3.00193e-05	0.00193334	0.000257427	0.00219077		4	-1	3	-1	3	1		6.5	2.02	6.56439	2.12	6.57432	1.94		0.00128393	0.00144075	0.000270174	0.00193334	0.00231684	0.00219077		0.00943581	0.0223694	44.704		13.9689	0.956767	7.84764	0.954724	7.84612	0.958408		-7.07803
		0.00036419	0.00145676	0.00271238	0.00271238		0.1354	0.1776		6.84228e-05	0.0014319	2.48623e-05	0.00244148	0.000270905	0.00271238		4	-1	3	-1	3	1		6.5	2.02	6.56439	2.12	6.57432	1.94		0.00109477	0.0014319	0.000223761	0.00244148	0.00243814	0.00271238		0.0103424	0.0234194	42.6997		13.8862	0.95483	7.80076	0.952699	7.79919	0.956541		-7.04024
		0.000360075	0.0014403	0.00332535	0.00332535		0.1434	0.1855		5.84501e-05	0.00141979	2.05155e-05	0.00304424	0.000281109	0.00332535		4	-1	3	-1	3	1		6.5	2.02	6.56439	2.12	6.57432	1.94		0.000935202	0.00141979	0.000184639	0.00304424	0.00252998	0.00332535		0.0114392	0.0246299	40.6011		13.792	0.952606	7.7474	0.950376	7.74577	0.954397		-6.99719
		0.000354731	0.00141892	0.00412141	0.00412141		0.1487	0.1926		4.92848e-05	0.00140238	1.65423e-05	0.00383251	0.000288904	0.00412141		4	-1	3	-1	3	1		6.5	2.02	6.56439	2.12	6.57432	1.94		0.000788556	0.00140238	0.00014888	0.00383251	0.00260014	0.00412141		0.0128939	0.026149	38.2423		13.6756	0.949829	7.68146	0.947476	7.67976	0.95172		-6.94395
		0.000347636	0.00139054	0.00517818	0.00517818		0.1548	0.2		4.09301e-05	0.00137758	1.29635e-05	0.00488444	0.000293742	0.00517818		4	-1	3	-1	3	1		6.5	2.02	6.56439	2.12	6.57432	1.94		0.000654881	0.00137758	0.000116672	0.00488444	0.00264368	0.00517818		0.0148554	0.0280677	35.6281		13.5313	0.946345	7.59976	0.943838	7.59798	0.948361		-6.87792
Iteration	9	0.0003824	0.0015296	0	0		0	0		0.00027351	0.00142071	0.00010889	0	0	0		4	-1	3	-1	3	1		6.5	2.02	6.56439	2.12	6.57432	1.94		0.00437616	0.00142071	0.000980007	0	0	0		0.00677688	0.0189574	52.7498		14.2447	0.963118	8.00396	0.961363	8.00262	0.964527		-7.20388
		0.000380119	0.00152048	0.000339722	0.000339722		0.0445	0.0578		0.000206061	0.00143775	8.2726e-05	0.00024839	9.13316e-05	0.000339722		4	-1	3	-1	3	1		6.5	2.02	6.56439	2.12	6.57432	1.94		0.00329698	0.00143775	0.000744534	0.00024839	0.000821984	0.000339722		0.00688936	0.0191141	52.3174		14.2318	0.962825	7.99664	0.961056	7.99529	0.964245		-7.198
		0.000377866	0.00151146	0.000675415	0.000675415		0.0727	0.0942		0.000162303	0.0014465	6.49577e-05	0.000524809	0.000150606	0.000675415		4	-1	3	-1	3	1		6.5	2.02	6.56439	2.12	6.57432	1.94		0.00259684	0.0014465	0.00058462	0.000524809	0.00135545	0.000675415		0.00718364	0.019518	51.2346		14.1987	0.962069	7.97785	0.960266	7.97648	0.963516		-7.18288
		0.000375639	0.00150255	0.00100715	0.00100715		0.0944	0.1224		0.000133024	0.00144984	5.27172e-05	0.000817253	0.000189898	0.00100715		4	-1	3	-1	3	1		6.5	2.02	6.56439	2.12	6.57432	1.94		0.00212838	0.00144984	0.000474455	0.000817253	0.00170908	0.00100715		0.00758616	0.0200574	49.8569		14.1546	0.961062	7.95289	0.959213	7.95149	0.962546		-7.16279
		0.000373438	0.00149375	0.001335	0.001335		0.1075	0.1389		0.000112561	0.00144975	4.40027e-05	0.00111813	0.000216875	0.001335		4	-1	3	-1	3	1		6.5	2.02	6.56439	2.12	6.57432	1.94		0.00180097	0.00144975	0.000396025	0.00111813	0.00195187	0.001335		0.00805174	0.0206637	48.3939		14.1054	0.959932	7.92501	0.958031	7.92358	0.961457		-7.14036
		0.000370543	0.00148217	0.0017662	0.0017662		0.1193	0.1537		9.35391e-05	0.00144637	3.57986e-05	0.001525	0.000241205	0.0017662		4	-1	3	-1	3	1		6.5	2.02	6.56439	2.12	6.57432	1.94		0.00149663	0.00144637	0.000322187	0.001525	0.00217085	0.0017662		0.00872723	0.0215131	46.4834		14.0371	0.958353	7.8863	0.956382	7.88482	0.959937		-7.10918
		0.000367692	0.00147077	0.00219077	0.00219077		0.1289	0.1673		8.02457e-05	0.00144075	3.00193e-05	0.00193334	0.000257427	0.00219077		4	-1	3	-1	3	1		6.5	2.02	6.56439	2.12	6.57432	1.94		0.00128393	0.00144075	0.000270174	0.00193334	0.00231684	0.00219077		0.00943581	0.0223694	44.704		13.9689	0.956767	7.84764	0.954724	7.84612	0.958408		-7.07803
		0.00036419	0.00145676	0.00271238	0.00271238		0.1354	0.1776		6.84228e-05	0.0014319	2.48623e-05	0.00244148	0.000270905	0.00271238		4	-1	3	-1	3	1		6.5	2.02	6.56439	2.12	6.57432	1.94		0.00109477	0.0014319	0.000223761	0.00244148	0.00243814	0.00271238		0.0103424	0.0234194	42.6997		13.8862	0.95483	7.80076	0.952699	7.79919	0.956541		-7.04024
		0.000360075	0.0014403	0.00332535	0.00332535		0.1434	0.1855		5.84501e-05	0.00141979	2.05155e-05	0.00304424	0.000281109	0.00332535		4	-1	3	-1	3	1		6.5	2.02	6.56439	2.12	6.57432	1.94		0.000935202	0.00141979	0.000184639	0.00304424	0.00252998	0.00332535		0.0114392	0.0246299	40.6011		13.792	0.952606	7.7474	0.950376	7.74577	0.954397		-6.99719
		0.000354731	0.00141892	0.00412141	0.00412141		0.1487	0.1926		4.92848e-05	0.00140238	1.65423e-05	0.00383251	0.000288904	0.00412141		4	-1	3	-1	3	1		6.5	2.02	6.56439	2.12	6.57432	1.94		0.000788556	0.00140238	0.00014888	0.00383251	0.00260014	0.00412141		0.0128939	0.026149	38.2423		13.6756	0.949829	7.68146	0.947476	7.67976	0.95172		-6.94395
		0.000347636	0.00139054	0.00517818	0.00517818		0.1548	0.2		4.09301e-05	0.00137758	1.29635e-05	0.00488444	0.000293742	0.00517818		4	-1	3	-1	3	1		6.5	2.02	6.56439	2.12	6.57432	1.94		0.000654881	0.00137758	0.000116672	0.00488444	0.00264368	0.00517818		0.0148554	0.0280677	35.6281		13.5313	0.946345	7.59976	0.943838	7.59798	0.948361		-6.87792
Iteration	10	0.0003824	0.0015296	0	0		0	0		0.00027351	0.00142071	0.00010889	0	0	0		4	-1	3	-1	3	1		6.5	2.02	6.56439	2.12	6.57432	1.94		0.00437616	0.00142071	0.000980007	0	0	0		0.00677688	0.0189574	52.7498		14.2447	0.963118	8.00396	0.961363	8.00262	0.964527		-7.20388
		0.000380119	0.00152048	0.000339722	0.000339722		0.0445	0.0578		0.000206061	0.00143775	8.2726e-05	0.00024839	9.13316e-05	0.000339722		4	-1	3	-1	3	1		6.5	2.02	6.56439	2.12	6.57432	1.94		0.00329698	0.00143775	0.000744534	0.00024839	0.000821984	0.000339722		0.00688936	0.0191141	52.3174		14.2318	0.962825	7.99664	0.961056	7.99529	0.964245		-7.198
		0.000377866	0.00151146	0.000675415	0.000675415		0.0727	0.0942		0.000162303	0.0014465	6.49577e-05	0.000524809	0.000150606	0.000675415		4	-1	3	-1	3	1		6.5	2.02	6.56439	2.12	6.57432	1.94		0.00259684	0.0014465	0.00058462	0.000524809	0.00135545	0.000675415		0.00718364	0.019518	51.2346		14.1987	0.962069	7.97785	0.960266	7.97648	0.963516		-7.18288
		0.000375639	0.00150255	0.00100715	0.00100715		0.0944	0.1224		0.000133024	0.00144984	5.27172e-05	0.000817253	0.000189898	0.00100715		4	-1	3	-1	3	1		6.5	2.02	6.56439	2.12	6.57432	1.94		0.00212838	0.00144984	0.000474455	0.000817253	0.00170908	0.00100715		0.00758616	0.0200574	49.8569		14.1546	0.961062	7.95289	0.959213	7.95149	0.962546		-7.16279
		0.000373438	0.00149375	0.001335	0.001335		0.1075	0.1389		0.000112561	0.00144975	4.40027e-05	0.00111813	0.000216875	0.001335		4	-1	3	-1	3	1		6.5	2.02	6.56439	2.12	6.57432	1.94		0.00180097	0.00144975	0.000396025	0.00111813	0.00195187	0.001335		0.00805174	0.0206637	48.3939		14.1054	0.959932	7.92501	0.958031	7.92358	0.961457		-7.14036
		0.000370543	0.00148217	0.0017662	0.0017662		0.1193	0.1537		9.35391e-05	0.00144637	3.57986e-05	0.001525	0.000241205	0.0017662		4	-1	3	-1	3	1		6.5	2.02	6.56439	2.12	6.57432	1.94		0.00149663	0.00144637	0.000322187	0.001525	0.00217085	0.0017662		0.00872723	0.0215131	46.4834		14.0371	0.958353	7.8863	0.956382	7.88482	0.959937		-7.10918
		0.000367692	0.00147077	0.00219077	0.00219077		0.1289	0.1673		8.02457e-05	0.00144075	3.00193e-05	0.00193334	0.000257427	0.00219077		4	-1	3	-1	3	1		6.5	2.02	6.56439	2.12	6.57432	1.94		0.00128393	0.00144075	0.000270174	0.00193334	0.00231684	0.00219077		0.00943581	0.0223694	44.704		13.9689	0.956767	7.84764	0.954724	7.84612	0.958408		-7.07803
		0.00036419	0.00145676	0.00271238	0.00271238		0.1354	0.1776		6.84228e-05	0.0014319	2.48623e-05	0.00244148	0.000270905	0.00271238		4	-1	3	-1	3	1		6.5	2.02	6.56439	2.12	6.57432	1.94		0.00109477	0.0014319	0.000223761	0.00244148	0.00243814	0.00271238		0.0103424	0.0234194	42.6997		13.8862	0.95483	7.80076	0.952699	7.79919	0.956541		-7.04024
		0.000360075	0.0014403	0.00332535	0.00332535		0.1434	0.1855		5.84501e-05	0.00141979	2.05155e-05	0.00304424	0.000281109	0.00332535		4	-1	3	-1	3	1		6.5	2.02	6.56439	2.12	6.57432	1.94		0.000935202	0.00141979	0.000184639	0.00304424	0.00252998	0.00332535		0.0114392	0.0246299	40.6011		13.792	0.952606	7.7474	0.950376	7.74577	0.954397		-6.99719
		0.000354731	0.00141892	0.00412141	0.00412141		0.1487	0.1926		4.92848e-05	0.00140238	1.65423e-05	0.00383251	0.000288904	0.00412141		4	-1	3	-1	3	1		6.5	2.02	6.56439	2.12	6.57432	1.94		0.000788556	0.00140238	0.00014888	0.00383251	0.00260014	0.00412141		0.0128939	0.026149	38.2423		13.6756	0.949829	7.68146	0.947476	7.67976	0.95172		-6.94395
		0.000347636	0.00139054	0.00517818	0.00517818		0.1548	0.2		4.09301e-05	0.00137758	1.29635e-05	0.00488444	0.000293742	0.00517818		4	-1	3	-1	3	1		6.5	2.02	6.56439	2.12	6.57432	1.94		0.000654881	0.00137758	0.000116672	0.00488444	0.00264368	0.00517818		0.0148554	0.0280677	35.6281		13.5313	0.946345	7.59976	0.943838	7.59798	0.948361		-6.87792
Iteration	11	0.0003824	0.0015296	0	0		0	0		0.00027351	0.00142071	0.00010889	0	0	0		4	-1	3	-1	3	1		6.5	2.02	6.56439	2.12	6.57432	1.94		0.00437616	0.00142071	0.000980007	0	0	0		0.00677688	0.0189574	52.7498		14.2447	0.963118	8.00396	0.961363	8.00262	0.964527		-7.20388
		0.000380119	0.00152048	0.000339722	0.000339722		0.0445	0.0578		0.000206061	0.00143775	8.2726e-05	0.00024839	9.13316e-05	0.000339722		4	-1	3	-1	3	1		6.5	2.02	6.56439	2.12	6.57432	1.94		0.00329698	0.00143775	0.000744534	0.00024839	0.000821984	0.000339722		0.00688936	0.0191141	52.3174		14.2318	0.962825	7.99664	0.961056	7.99529	0.964245		-7.198
		0.000377866	0.00151146	0.000675415	0.000675415		0.0727	0.0942		0.000162303	0.0014465	6.49577e-05	0.000524809	0.000150606	0.000675415		4	-1	3	-1	3	1		6.5	2.02	6.56439	2.12	6.57432	1.94		0.00259684	0.0014465	0.00058462	0.000524809	0.00135545	0.000675415		0.00718364	0.019518	51.2346		14.1987	0.962069	7.97785	0.960266	7.97648	0.963516		-7.18288
		0.000375639	0.00150255	0.00100715	0.00100715		0.0944	0.1224		0.000133024	0.00144984	5.27172e-05	0.000817253	0.000189898	0.00100715		4	-1	3	-1	3	1		6.5	2.02	6.56439	2.12	6.57432	1.94		0.00212838	0.00144984	0.000474455	0.000817253	0.00170908	0.00100715		0.00758616	0.0200574	49.8569		14.1546	0.961062	7.95289	0.959213	7.95149	0.962546		-7.16279
		0.000373438	0.00149375	0.001335	0.001335		0.1075	0.1389		0.000112561	0.00144975	4.40027e-05	0.00111813	0.000216875	0.001335		4	-1	3	-1	3	1		6.5	2.02	6.56439	2.12	6.57432	1.94		0.00180097	0.00144975	0.000396025	0.00111813	0.00195187	0.001335		0.00805174	0.0206637	48.3939		14.1054	0.959932	7.92501	0.958031	7.92358	0.961457		-7.14036
		0.000370543	0.00148217	0.0017662	0.0017662		0.1193	0.1537		9.35391e-05	0.00144637	3.57986e-05	0.001525	0.000241205	0.0017662		4	-1	3	-1	3	1		6.5	2.02	6.56439	2.12	6.57432	1.94		0.00149663	0.00144637	0.000322187	0.001525	0.00217085	0.0017662		0.00872723	0.0215131	46.4834		14.0371	0.958353	7.8863	0.956382	7.88482	0.959937		-7.10918
		0.000367692	0.00147077	0.00219077	0.00219077		0.1289	0.1673		8.02457e-05	0.00144075	3.00193e-05	0.00193334	0.000257427	0.00219077		4	-1	3	-1	3	1		6.5	2.02	6.56439	2.12	6.57432	1.94		0.00128393	0.00144075	0.000270174	0.00193334	0.00231684	0.00219077		0.00943581	0.0223694	44.704		13.9689	0.956767	7.84764	0.954724	7.84612	0.958408		-7.07803
		0.00036419	0.00145676	0.00271238	0.00271238		0.1354	0.1776		6.84228e-05	0.0014319	2.48623e-05	0.00244148	0.000270905	0.00271238		4	-1	3	-1	3	1		6.5	2.02	6.56439	2.12	6.57432	1.94		0.00109477	0.0014319	0.000223761	0.00244148	0.00243814	0.00271238		0.0103424	0.0234194	42.6997		13.8862	0.95483	7.80076	0.952699	7.79919	0.956541		-7.04024
		0.000360075	0.0014403	0.00332535	0.00332535		0.1434	0.1855		5.84501e-05	0.00141979	2.05155e-05	0.00304424	0.000281109	0.00332535		4	-1	3	-1	3	1		6.5	2.02	6.56439	2.12	6.57432	1.94		0.000935202	0.00141979	0.000184639	0.00304424	0.00252998	0.00332535		0.0114392	0.0246299	40.6011		13.792	0.952606	7.7474	0.950376	7.74577	0.954397		-6.99719
		0.000354731	0.00141892	0.00412141	0.00412141		0.1487	0.1926		4.92848e-05	0.00140238	1.65423e-05	0.00383251	0.000288904	0.00412141		4	-1	3	-1	3	1		6.5	2.02	6.56439	2.12	6.57432	1.94		0.000788556	0.00140238	0.00014888	0.00383251	0.00260014	0.00412141		0.0128939	0.026149	38.2423		13.6756	0.949829	7.68146	0.947476	7.67976	0.95172		-6.94395
		0.000347636	0.00139054	0.00517818	0.00517818		0.1548	0.2		4.09301e-05	0.00137758	1.29635e-05	0.00488444	0.000293742	0.00517818		4	-1	3	-1	3	1		6.5	2.02	6.56439	2.12	6.57432	1.94		0.000654881	0.00137758	0.000116672	0.00488444	0.00264368	0.00517818		0.0148554	0.0280677	35.6281		13.5313	0.946345	7.59976	0.943838	7.59798	0.948361		-6.87792
Iteration	12	0.0003824	0.0015296	0	0		0	0		0.00027351	0.00142071	0.00010889	0	0	0		4	-1	3	-1	3	1		6.5	2.02	6.56439	2.12	6.57432	1.94		0.00437616	0.00142071	0.000980007	0	0	0		0.00677688	0.0189574	52.7498		14.2447	0.963118	8.00396	0.961363	8.00262	0.964527		-7.20388
		0.000380119	0.00152048	0.000339722	0.000339722		0.0445	0.0578		0.000206061	0.00143775	8.2726e-05	0.00024839	9.13316e-05	0.000339722		4	-1	3	-1	3	1		6.5	2.02	6.56439	2.12	6.57432	1.94		0.00329698	0.00143775	0.000744534	0.00024839	0.000821984	0.000339722		0.00688936	0.0191141	52.3174		14.2318	0.962825	7.99664	0.961056	7.99529	0.964245		-7.198
		0.000377866	0.00151146	0.000675415	0.000675415		0.0727	0.0942		0.000162303	0.0014465	6.49577e-05	0.000524809	0.000150606	0.000675415		4	-1	3	-1	3	1		6.5	2.02	6.56439	2.12	6.57432	1.94		0.00259684	0.0014465	0.00058462	0.000524809	0.00135545	0.000675415		0.00718364	0.019518	51.2346		14.1987	0.962069	7.97785	0.960266	7.97648	0.963516		-7.18288
		0.000375639	0.00150255	0.00100715	0.00100715		0.0944	0.1224		0.000133024	0.00144984	5.27172e-05	0.000817253	0.000189898	0.00100715		4	-1	3	-1	3	1		6.5	2.02	6.56439	2.12	6.57432	1.94		0.00212838	0.00144984	0.000474455	0.000817253	0.00170908	0.00100715		0.00758616	0.0200574	49.8569		14.1546	0.961062	7.95289	0.959213	7.95149	0.962546		-7.16279
		0.000373438	0.00149375	0.001335	0.001335		0.1075	0.1389		0.000112561	0.00144975	4.40027e-05	0.00111813	0.000216875	0.001335		4	-1	3	-1	3	1		6.5	2.02	6.56439	2.12	6.57432	1.94		0.00180097	0.00144975	0.000396025	0.00111813	0.00195187	0.001335		0.00805174	0.0206637	48.3939		14.1054	0.959932	7.92501	0.958031	7.92358	0.961457		-7.14036
		0.000370543	0.00148217	0.0017662	0.0017662		0.1193	0.1537		9.35391e-05	0.00144637	3.57986e-05	0.001525	0.000241205	0.0017662		4	-1	3	-1	3	1		6.5	2.02	6.56439	2.12	6.57432	1.94		0.00149663	0.00144637	0.000322187	0.001525	0.00217085	0.0017662		0.00872723	0.0215131	46.4834		14.0371	0.958353	7.8863	0.956382	7.88482	0.959937		-7.10918
		0.000367692	0.00147077	0.00219077	0.00219077		0.1289	0.1673		8.02457e-05	0.00144075	3.00193e-05	0.00193334	0.000257427	0.00219077		4	-1	3	-1	3	1		6.5	2.02	6.56439	2.12	6.57432	1.94		0.00128393	0.00144075	0.000270174	0.00193334	0.00231684	0.00219077		0.00943581	0.0223694	44.704		13.9689	0.956767	7.84764	0.954724	7.84612	0.958408		-7.07803
		0.00036419	0.00145676	0.00271238	0.00271238		0.1354	0.1776		6.84228e-05	0.0014319	2.48623e-05	0.00244148	0.000270905	0.00271238		4	-1	3	-1	3	1		6.5	2.02	6.56439	2.12	6.57432	1.94		0.00109477	0.0014319	0.000223761	0.00244148	0.00243814	0.00271238		0.0103424	0.0234194	42.6997		13.8862	0.95483	7.80076	0.952699	7.79919	0.956541		-7.04024
		0.000360075	0.0014403	0.00332535	0.00332535		0.1434	0.1855		5.84501e-05	0.00141979	2.05155e-05	0.00304424	0.000281109	0.00332535		4	-1	3	-1	3	1		6.5	2.02	6.56439	2.12	6.57432	1.94		0.000935202	0.00141979	0.000184639	0.00304424	0.00252998	0.00332535		0.0114392	0.0246299	40.6011		13.792	0.952606	7.7474	0.950376	7.74577	0.954397		-6.99719
		0.000354731	0.00141892	0.00412141	0.00412141		0.1487	0.1926		4.92848e-05	0.00140238	1.65423e-05	0.00383251	0.000288904	0.00412141		4	-1	3	-1	3	1		6.5	2.02	6.56439	2.12	6.57432	1.94		0.000788556	0.00140238	0.00014888	0.00383251	0.00260014	0.00412141		0.0128939	0.026149	38.2423		13.6756	0.949829	7.68146	0.947476	7.67976	0.95172		-6.94395
		0.000347636	0.00139054	0.00517818	0.00517818		0.1548	0.2		4.09301e-05	0.00137758	1.29635e-05	0.00488444	0.000293742	0.00517818		4	-1	3	-1	3	1		6.5	2.02	6.56439	2.12	6.57432	1.94		0.000654881	0.00137758	0.000116672	0.00488444	0.00264368	0.00517818		0.0148554	0.0280677	35.6281		13.5313	0.946345	7.59976	0.943838	7.59798	0.948361		-6.87792
Iteration	13	0.0003824	0.0015296	0	0		0	0		0.00027351	0.00142071	0.00010889	0	0	0		4	-1	3	-1	3	1		6.5	2.02	6.56439	2.12	6.57432	1.94		0.00437616	0.00142071	0.000980007	0	0	0		0.00677688	0.0189574	52.7498		14.2447	0.963118	8.00396	0.961363	8.00262	0.964527		-7.20388
		0.000380119	0.00152048	0.000339722	0.000339722		0.0445	0.0578		0.000206061	0.00143775	8.2726e-05	0.00024839	9.13316e-05	0.000339722		4	-1	3	-1	3	1		6.5	2.02	6.56439	2.12	6.57432	1.94		0.00329698	0.00143775	0.000744534	0.00024839	0.000821984	0.000339722		0.00688936	0.0191141	52.3174		14.2318	0.962825	7.99664	0.961056	7.99529	0.964245		-7.198
		0.000377866	0.00151146	0.000675415	0.000675415		0.0727	0.0942		0.000162303	0.0014465	6.49577e-05	0.000524809	0.000150606	0.000675415		4	-1	3	-1	3	1		6.5	2.02	6.56439	2.12	6.57432	1.94		0.00259684	0.0014465	0.00058462	0.000524809	0.00135545	0.000675415		0.00718364	0.019518	51.2346		14.1987	0.962069	7.97785	0.960266	7.97648	0.963516		-7.18288
		0.000375639	0.00150255	0.00100715	0.00100715		0.0944	0.1224		0.000133024	0.00144984	5.27172e-05	0.000817253	0.000189898	0.00100715		4	-1	3	-1	3	1		6.5	2.02	6.56439	2.12	6.57432	1.94		0.00212838	0.00144984	0.000474455	0.000817253	0.00170908	0.00100715		0.00758616	0.0200574	49.8569		14.1546	0.961062	7.95289	0.959213	7.95149	0.962546		-7.16279
		0.000373438	0.00149375	0.001335	0.001335		0.1075	0.1389		0.000112561	0.00144975	4.40027e-05	0.00111813	0.000216875	0.001335		4	-1	3	-1	3	1		6.5	2.02	6.56439	2.12	6.57432	1.94		0.00180097	0.00144975	0.000396025	0.00111813	0.00195187	0.001335		0.00805174	0.0206637	48.3939		14.1054	0.959932	7.92501	0.958031	7.92358	0.961457		-7.14036
		0.000370543	0.00148217	0.0017662	0.0017662		0.1193	0.1537		9.35391e-05	0.00144637	3.57986e-05	0.001525	0.000241205	0.0017662		4	-1	3	-1	3	1		6.5	2.02	6.56439	2.12	6.57432	1.94		0.00149663	0.00144637	0.000322187	0.001525	0.00217085	0.0017662		0.00872723	0.0215131	46.4834		14.0371	0.958353	7.8863	0.956382	7.88482	0.959937		-7.10918
		0.000367692	0.00147077	0.00219077	0.00219077		0.1289	0.1673		8.02457e-05	0.00144075	3.00193e-05	0.00193334	0.000257427	0.00219077		4	-1	3	-1	3	1		6.5	2.02	6.56439	2.12	6.57432	1.94		0.00128393	0.00144075	0.000270174	0.00193334	0.00231684	0.00219077		0.00943581	0.0223694	44.704		13.9689	0.956767	7.84764	0.954724	7.84612	0.958408		-7.07803
		0.00036419	0.00145676	0.00271238	0.00271238		0.1354	0.1776		6.84228e-05	0.0014319	2.48623e-05	0.00244148	0.000270905	0.00271238		4	-1	3	-1	3	1		6.5	2.02	6.56439	2.12	6.57432	1.94		0.00109477	0.0014319	0.000223761	0.00244148	0.00243814	0.00271238		0.0103424	0.0234194	42.6997		13.8862	0.95483	7.80076	0.952699	7.79919	0.956541		-7.04024
		0.000360075	0.0014403	0.00332535	0.00332535		0.1434	0.1855		5.84501e-05	0.00141979	2.05155e-05	0.00304424	0.000281109	0.00332535		4	-1	3	-1	3	1		6.5	2.02	6.56439	2.12	6.57432	1.94		0.000935202	0.00141979	0.000184639	0.00304424	0.00252998	0.00332535		0.0114392	0.0246299	40.6011		13.792	0.952606	7.7474	0.950376	7.74577	0.954397		-6.99719
		0.000354731	0.00141892	0.00412141	0.00412141		0.1487	0.1926		4.92848e-05	0.00140238	1.65423e-05	0.00383251	0.000288904	0.00412141		4	-1	3	-1	3	1		6.5	2.02	6.56439	2.12	6.57432	1.94		0.000788556	0.00140238	0.00014888	0.00383251	0.00260014	0.00412141		0.0128939	0.026149	38.2423		13.6756	0.949829	7.68146	0.947476	7.67976	0.95172		-6.94395
		0.000347636	0.00139054	0.00517818	0.00517818		0.1548	0.2		4.09301e-05	0.00137758	1.29635e-05	0.00488444	0.000293742	0.00517818		4	-1	3	-1	3	1		6.5	2.02	6.56439	2.12	6.57432	1.94		0.000654881	0.00137758	0.000116672	0.00488444	0.00264368	0.00517818		0.0148554	0.0280677	35.6281		13.5313	0.946345	7.59976	0.943838	7.59798	0.948361		-6.87792
Iteration	14	0.0003824	0.0015296	0	0		0	0		0.00027351	0.00142071	0.00010889	0	0	0		4	-1	3	-1	3	1		6.5	2.02	6.56439	2.12	6.57432	1.94		0.00437616	0.00142071	0.000980007	0	0	0		0.00677688	0.0189574	52.7498		14.2447	0.963118	8.00396	0.961363	8.00262	0.964527		-7.20388
		0.000380119	0.00152048	0.000339722	0.000339722		0.0445	0.0578		0.000206061	0.00143775	8.2726e-05	0.00024839	9.13316e-05	0.000339722		4	-1	3	-1	3	1		6.5	2.02	6.56439	2.12	6.57432	1.94		0.00329698	0.00143775	0.000744534	0.00024839	0.000821984	0.000339722		0.00688936	0.0191141	52.3174		14.2318	0.962825	7.99664	0.961056	7.99529	0.964245		-7.198
		0.000377866	0.00151146	0.000675415	0.000675415		0.0727	0.0942		0.000162303	0.0014465	6.49577e-05	0.000524809	0.000150606	0.000675415		4	-1	3	-1	3	1		6.5	2.02	6.56439	2.12	6.57432	1.94		0.00259684	0.0014465	0.00058462	0.000524809	0.00135545	0.000675415		0.00718364	0.019518	51.2346		14.1987	0.962069	7.97785	0.960266	7.97648	0.963516		-7.18288
		0.000375639	0.00150255	0.00100715	0.00100715		0.0944	0.1224		0.000133024	0.00144984	5.27172e-05	0.000817253	0.000189898	0.00100715		4	-1	3	-1	3	1		6.5	2.02	6.56439	2.12	6.57432	1.94		0.00212838	0.00144984	0.000474455	0.000817253	0.00170908	0.00100715		0.00758616	0.0200574	49.8569		14.1546	0.961062	7.95289	0.959213	7.95149	0.962546		-7.16279
		0.000373438	0.00149375	0.001335	0.001335		0.1075	0.1389		0.000112561	0.00144975	4.40027e-05	0.00111813	0.000216875	0.001335		4	-1	3	-1	3	1		6.5	2.02	6.56439	2.12	6.57432	1.94		0.00180097	0.00144975	0.000396025	0.00111813	0.00195187	0.001335		0.00805174	0.0206637	48.3939		14.1054	0.959932	7.92501	0.958031	7.92358	0.961457		-7.14036
		0.000370543	0.00148217	0.0017662	0.0017662		0.1193	0.1537		9.35391e-05	0.00144637	3.57986e-05	0.001525	0.000241205	0.0017662		4	-1	3	-1	3	1		6.5	2.02	6.56439	2.12	6.57432	1.94		0.00149663	0.00144637	0.000322187	0.001525	0.00217085	0.0017662		0.00872723	0.0215131	46.4834		14.0371	0.958353	7.8863	0.956382	7.88482	0.959937		-7.10918
		0.000367692	0.00147077	0.00219077	0.00219077		0.1289	0.1673		8.02457e-05	0.00144075	3.00193e-05	0.00193334	0.000257427	0.00219077		4	-1	3	-1	3	1		6.5	2.02	6.56439	2.12	6.57432	1.94		0.00128393	0.00144075	0.000270174	0.00193334	0.00231684	0.00219077		0.00943581	0.0223694	44.704		13.9689	0.956767	7.84764	0.954724	7.84612	0.958408		-7.07803
		0.00036419	0.00145676	0.00271238	0.00271238		0.1354	0.1776		6.84228e-05	0.0014319	2.48623e-05	0.00244148	0.000270905	0.00271238		4	-1	3	-1	3	1		6.5	2.02	6.56439	2.12	6.57432	1.94		0.00109477	0.0014319	0.000223761	0.00244148	0.00243814	0.00271238		0.0103424	0.0234194	42.6997		13.8862	0.95483	7.80076	0.952699	7.79919	0.956541		-7.04024
		0.000360075	0.0014403	0.00332535	0.00332535		0.1434	0.1855		5.84501e-05	0.00141979	2.05155e-05	0.00304424	0.000281109	0.00332535		4	-1	3	-1	3	1		6.5	2.02	6.56439	2.12	6.57432	1.94		0.000935202	0.00141979	0.000184639	0.00304424	0.00252998	0.00332535		0.0114392	0.0246299	40.6011		13.792	0.952606	7.7474	0.950376	7.74577	0.954397		-6.99719
		0.000354731	0.00141892	0.00412141	0.00412141		0.1487	0.1926		4.92848e-05	0.00140238	1.65423e-05	0.00383251	0.000288904	0.00412141		4	-1	3	-1	3	1		6.5	2.02	6.56439	2.12	6.57432	1.94		0.000788556	0.00140238	0.00014888	0.00383251	0.00260014	0.00412141		0.0128939	0.026149	38.2423		13.6756	0.949829	7.68146	0.947476	7.67976	0.95172		-6.94395
		0.000347636	0.00139054	0.00517818	0.00517818		0.1548	0.2		4.09301e-05	0.00137758	1.29635e-05	0.00488444	0.000293742	0.00517818		4	-1	3	-1	3	1		6.5	2.02	6.56439	2.12	6.57432	1.94		0.000654881	0.00137758	0.000116672	0.00488444	0.00264368	0.00517818		0.0148554	0.0280677	35.6281		13.5313	0.946345	7.59976	0.943838	7.59798	0.948361		-6.87792
Iteration	15	0.0003824	0.0015296	0	0		0	0		0.00027351	0.00142071	0.00010889	0	0	0		4	-1	3	-1	3	1		6.5	2.02	6.56439	2.12	6.57432	1.94		0.00437616	0.00142071	0.000980007	0	0	0		0.00677688	0.0189574	52.7498		14.2447	0.963118	8.00396	0.961363	8.00262	0.964527		-7.20388
		0.000380119	0.00152048	0.000339722	0.000339722		0.0445	0.0578		0.000206061	0.00143775	8.2726e-05	0.00024839	9.13316e-05	0.000339722		4	-1	3	-1	3	1		6.5	2.02	6.56439	2.12	6.57432	1.94		0.00329698	0.00143775	0.000744534	0.00024839	0.000821984	0.000339722		0.00688936	0.0191141	52.3174		14.2318	0.962825	7.99664	0.961056	7.99529	0.964245		-7.198
		0.000377866	0.00151146	0.000675415	0.000675415		0.0727	0.0942		0.000162303	0.0014465	6.49577e-05	0.000524809	0.000150606	0.000675415		4	-1	3	-1	3	1		6.5	2.02	6.56439	2.12	6.57432	1.94		0.00259684	0.0014465	0.00058462	0.000524809	0.00135545	0.000675415		0.00718364	0.019518	51.2346		14.1987	0.962069	7.97785	0.960266	7.97648	0.963516		-7.18288
		0.000375639	0.00150255	0.00100715	0.00100715		0.0944	0.1224		0.000133024	0.00144984	5.27172e-05	0.000817253	0.000189898	0.00100715		4	-1	3	-1	3	1		6.5	2.02	6.56439	2.12	6.57432	1.94		0.00212838	0.00144984	0.000474455	0.000817253	0.00170908	0.00100715		0.00758616	0.0200574	49.8569		14.1546	0.961062	7.95289	0.959213	7.95149	0.962546		-7.16279
		0.000373438	0.00149375	0.001335	0.001335		0.1075	0.1389		0.000112561	0.00144975	4.40027e-05	0.00111813	0.000216875	0.001335		4	-1	3	-1	3	1		6.5	2.02	6.56439	2.12	6.57432	1.94		0.00180097	0.00144975	0.000396025	0.00111813	0.00195187	0.001335		0.00805174	0.0206637	48.3939		14.1054	0.959932	7.92501	0.958031	7.92358	0.961457		-7.14036
		0.000370543	0.00148217	0.0017662	0.0017662		0.1193	0.1537		9.35391e-05	0.00144637	3.57986e-05	0.001525	0.000241205	0.0017662		4	-1	3	-1	3	1		6.5	2.02	6.56439	2.12	6.57432	1.94		0.00149663	0.00144637	0.000322187	0.001525	0.00217085	0.0017662		0.00872723	0.0215131	46.4834		14.0371	0.958353	7.8863	0.956382	7.88482	0.959937		-7.10918
		0.000367692	0.00147077	0.00219077	0.00219077		0.1289	0.1673		8.02457e-05	0.00144075	3.00193e-05	0.00193334	0.000257427	0.00219077		4	-1	3	-1	3	1		6.5	2.02	6.56439	2.12	6.57432	1.94		0.00128393	0.00144075	0.000270174	0.00193334	0.00231684	0.00219077		0.00943581	0.0223694	44.704		13.9689	0.956767	7.84764	0.954724	7.84612	0.958408		-7.07803
		0.00036419	0.00145676	0.00271238	0.00271238		0.1354	0.1776		6.84228e-05	0.0014319	2.48623e-05	0.00244148	0.000270905	0.00271238		4	-1	3	-1	3	1		6.5	2.02	6.56439	2.12	6.57432	1.94		0.00109477	0.0014319	0.000223761	0.00244148	0.00243814	0.00271238		0.0103424	0.0234194	42.6997		13.8862	0.95483	7.80076	0.952699	7.79919	0.956541		-7.04024
		0.000360075	0.0014403	0.00332535	0.00332535		0.1434	0.1855		5.84501e-05	0.00141979	2.05155e-05	0.00304424	0.000281109	0.00332535		4	-1	3	-1	3	1		6.5	2.02	6.56439	2.12	6.57432	1.94		0.000935202	0.00141979	0.000184639	0.00304424	0.00252998	0.00332535		0.0114392	0.0246299	40.6011		13.792	0.952606	7.7474	0.950376	7.74577	0.954397		-6.99719
		0.000354731	0.00141892	0.00412141	0.00412141		0.1487	0.1926		4.92848e-05	0.00140238	1.65423e-05	0.00383251	0.000288904	0.00412141		4	-1	3	-1	3	1		6.5	2.02	6.56439	2.12	6.57432	1.94		0.000788556	0.00140238	0.00014888	0.00383251	0.00260014	0.00412141		0.0128939	0.026149	38.2423		13.6756	0.949829	7.68146	0.947476	7.67976	0.95172		-6.94395
		0.000347636	0.00139054	0.00517818	0.00517818		0.1548	0.2		4.09301e-05	0.00137758	1.29635e-05	0.00488444	0.000293742	0.00517818		4	-1	3	-1	3	1		6.5	2.02	6.56439	2.12	6.57432	1.94		0.000654881	0.00137758	0.000116672	0.00488444	0.00264368	0.00517818		0.0148554	0.0280677	35.6281		13.5313	0.946345	7.59976	0.943838	7.59798	0.948361		-6.87792
		H0	A0	X0	B0		L	J		H	A	HA	B	HB	X																				0.222634	0.28163
		M	M	M	M		ppm	ppm		M	M	M	M	M	M			fA	fB																0.24812	0.319578
Iteration		0.0003824	0.0015296	0	0		0	0		0.00027351	0.00142071	0.00010889	0	0	0			0.284753	0		0	0													0	0
		0.000380119	0.00152048	0.000339722	0.000339722		0.0445	0.0578		0.000206061	0.00143775	8.2726e-05	0.00024839	9.13316e-05	0.000339722			0.217632	0.240271		-0.0671217	0.240271			0.00450533	0.0577302	-0.0161274		-0.00298692	0.0106921		-0.00387964	0.0138877		0.0446725	0.0578817		2.97613e-08	6.67478e-09
		0.000377866	0.00151146	0.000675415	0.000675415		0.0727	0.0942		0.000162303	0.0014465	6.49577e-05	0.000524809	0.000150606	0.000675415			0.171907	0.398569		-0.112847	0.398569			0.0127344	0.158857	-0.0449772		-0.00820395	0.028976		-0.0106302	0.0375452		0.0737695	0.0955927		1.14392e-06	1.93955e-06
		0.000375639	0.00150255	0.00100715	0.00100715		0.0944	0.1224		0.000133024	0.00144984	5.27172e-05	0.000817253	0.000189898	0.00100715			0.14034	0.505533		-0.144413	0.505533			0.0208552	0.255563	-0.0730056		-0.0136326	0.0477223		-0.0176762	0.0618772		0.0932815	0.120886		1.25098e-06	2.29319e-06
		0.000373438	0.00149375	0.001335	0.001335		0.1075	0.1389		0.000112561	0.00144975	4.40027e-05	0.00111813	0.000216875	0.001335			0.117831	0.580751		-0.166922	0.580751			0.027863	0.337272	-0.0969401		-0.0179441	0.0624307		-0.0231855	0.0806663		0.106934	0.138585		3.20864e-07	9.94297e-08
		0.000370543	0.00148217	0.0017662	0.0017662		0.1193	0.1537		9.35391e-05	0.00144637	3.57986e-05	0.001525	0.000241205	0.0017662			0.0966112	0.650951		-0.188142	0.650951			0.0353975	0.423737	-0.122471		-0.0224454	0.0776585		-0.0289175	0.100051		0.119627	0.155043		1.07076e-07	1.80292e-06
		0.000367692	0.00147077	0.00219077	0.00219077		0.1289	0.1673		8.02457e-05	0.00144075	3.00193e-05	0.00193334	0.000257427	0.00219077			0.0816425	0.700116		-0.203111	0.700116			0.0412541	0.490162	-0.142201		-0.026181	0.0902449		-0.0339805	0.117129		0.128493	0.166539		1.65277e-07	5.79046e-07
		0.00036419	0.00145676	0.00271238	0.00271238		0.1354	0.1776		6.84228e-05	0.0014319	2.48623e-05	0.00244148	0.000270905	0.00271238			0.0682674	0.743856		-0.216486	0.743856			0.0468662	0.553322	-0.161034		-0.0293122	0.100718		-0.0384479	0.132109		0.136369	0.176751		9.38006e-07	7.21537e-07
		0.000360075	0.0014403	0.00332535	0.00332535		0.1434	0.1855		5.84501e-05	0.00141979	2.05155e-05	0.00304424	0.000281109	0.00332535			0.0569755	0.780697		-0.227778	0.780697			0.0518828	0.609488	-0.177826		-0.0326634	0.111952		-0.0422528	0.144819		0.142996	0.185344		1.63582e-07	2.43401e-08
		0.000354731	0.00141892	0.00412141	0.00412141		0.1487	0.1926		4.92848e-05	0.00140238	1.65423e-05	0.00383251	0.000288904	0.00412141			0.0466333	0.814431		-0.23812	0.814431			0.0567012	0.663298	-0.193932		-0.0354085	0.121106		-0.0458619	0.156859		0.149063	0.193212		1.31882e-07	3.74541e-07
		0.000347636	0.00139054	0.00517818	0.00517818		0.1548	0.2		4.09301e-05	0.00137758	1.29635e-05	0.00488444	0.000293742	0.00517818			0.0372905	0.844971		-0.247463	0.844971			0.0612379	0.713976	-0.209099		-0.0383073	0.130802		-0.0494926	0.168994		0.154561	0.200341		5.72442e-08	1.16081e-07
																									0.0359298	0.426341	-0.123761		-0.0227085	0.0782302		-0.0294325	0.101394					6.13295e-07	0.000783132
																									0.0359298	-0.123761		1	2		1	1
																									-0.123761	0.426341		1	2		2	2
																									301028	87384.8		-0.0227085	0.0782302		-6835.91	6836.13		0.222634
																									87384.8	25369.1		-0.0227085	0.0782302		-1984.38	1984.63		0.24812
																									301028	87384.8		-0.0294325	0.101394		-8860	8860.28		0.28163
																									87384.8	25369.1		-0.0294325	0.101394		-2571.95	2572.27		0.319578
[truncated: 37 more columns]

## Sheet: I-
	Relevant constants
	Chloride	KA (M^-1)	452.187		R	0.00831446	kJ/(mol K)
	Iodide	KB (M^-1)	19848.7		T	298.15	K
					RT	2.47896	kJ/mol
					e0	8.85188e-12	C^2/(J m)
					e	80
					NA	6.02214e+23	1/mol
					e charge	1.60218e-19
					ee0RT	18.857	Me^2Å^2		0.0113559	e^2/Å
					1/(ee0RT)	0.0530308	1/(M*e^2*Å^2)
					1/(8*pi*ee0RT)	3.50378	Å/e^2
																																							inverse
		total ion concentrations					NMR delta deltas			initial ion concentration distribution guess from non-screened model							ion and complex charges							ion and complex radii														ionic	Debye	Debye
		Host	Cl	Na	I					Host	Cl-	Host-Cl	I-	Host-I	Na+		Host	Cl-	Host-Cl	I-	Host-I	Na		Host	Cl-	Host-Cl	I-	Host-I	Na									strength	length	length
		H0	A0	X+0	B0		L	J		H	A	HA	B	HB	X		qH	qA	qHA	qB	qHB	qX		rH	rA	rHA	rB	rHB	rX									I	kap	lam
		M	M	M	M		ppm	ppm		M	M	M	M	M	M		e	e	e	e	e	e		Å	Å	Å	Å	Å	Å									Me^2	1/Å	Å
Iteration	1	0.0004624	0.0018496	0	0		0	0		0.000299222	0.00166255	0.00015522	0	0	0		4	-1	3	-1	3	1		6.5	2.02	6.56439	2.36	6.60209	1.94		0.00478755	0.00166255	0.00139698	0	0	0		0.00784708	0.0203994	49.021		14.1268	0.960424	7.93714	0.954069	7.93176	0.961932		-7.15012
		0.000460054	0.00184022	7.61118e-05	7.61118e-05		0.0165	0.0246		0.000253748	0.00167411	0.000132546	2.6288e-05	6.53711e-05	7.61118e-05		4	-1	3	-1	3	1		6.5	2.02	6.56439	2.36	6.60209	1.94		0.00405997	0.00167411	0.00119291	2.6288e-05	0.00058834	7.61118e-05		0.00761773	0.0200991	49.7534		14.1512	0.960984	7.95096	0.954714	7.94564	0.962471		-7.16125
		0.000457731	0.00183092	0.000151455	0.000151455		0.0324	0.0501		0.000215204	0.00168316	0.00011302	5.72885e-05	0.000120822	0.000151455		4	-1	3	-1	3	1		6.5	2.02	6.56439	2.36	6.60209	1.94		0.00344326	0.00168316	0.00101718	5.72885e-05	0.0010874	0.000151455		0.00743975	0.0198629	50.3451		14.1705	0.961425	7.96187	0.955223	7.9566	0.962896		-7.17002
		0.000455432	0.00182173	0.000226042	0.000226042		0.0471	0.0735		0.000180925	0.00169013	9.54106e-05	9.59065e-05	0.000170048	0.000226042		4	-1	3	-1	3	1		6.5	2.02	6.56439	2.36	6.60209	1.94		0.0028948	0.00169013	0.000858695	9.59065e-05	0.00153043	0.000226042		0.007296	0.0196701	50.8386		14.1862	0.961785	7.97079	0.955638	7.96556	0.963243		-7.1772
		0.000453156	0.00181262	0.000299882	0.000299882		0.0571	0.0901		0.00015226	0.00169456	8.05049e-05	0.000141406	0.000211	0.000299882		4	-1	3	-1	3	1		6.5	2.02	6.56439	2.36	6.60209	1.94		0.00243616	0.00169456	0.000724544	0.000141406	0.001899	0.000299882		0.00719555	0.0195342	51.1922		14.1973	0.962039	7.9771	0.955931	7.97189	0.963487		-7.18227
		0.000450902	0.00180361	0.000372989	0.000372989		0.0694	0.1102		0.000128505	0.00169656	6.80248e-05	0.000194241	0.000244616	0.000372989		4	-1	3	-1	3	1		6.5	2.02	6.56439	2.36	6.60209	1.94		0.00205608	0.00169656	0.000612223	0.000194241	0.00220154	0.000372989		0.00713364	0.01945	51.4139		14.2042	0.962196	7.98101	0.956113	7.97582	0.963639		-7.18542
		0.000448671	0.00179468	0.000445372	0.000445372		0.0766	0.1219		0.000109751	0.00169636	5.80902e-05	0.000251749	0.00027077	0.000445372		4	-1	3	-1	3	1		6.5	2.02	6.56439	2.36	6.60209	1.94		0.00175602	0.00169636	0.000522812	0.000251749	0.00243693	0.000445372		0.00710923	0.0194167	51.502		14.207	0.962259	7.98255	0.956184	7.97737	0.963699		-7.18667
		0.00044573	0.00178292	0.000540775	0.000540775		0.0852	0.1363		9.03721e-05	0.00169335	4.77485e-05	0.000335522	0.000297153	0.000540775		4	-1	3	-1	3	1		6.5	2.02	6.56439	2.36	6.60209	1.94		0.00144595	0.00169335	0.000429736	0.000335522	0.00267438	0.000540775		0.00711971	0.019431	51.4641		14.2058	0.962232	7.98189	0.956154	7.97671	0.963673		-7.18613
		0.000442107	0.00176843	0.000658285	0.000658285		0.0941	0.1509		7.27269e-05	0.00168627	3.8265e-05	0.000449181	0.000320142	0.000658285		4	-1	3	-1	3	1		6.5	2.02	6.56439	2.36	6.60209	1.94		0.00116363	0.00168627	0.000344385	0.000449181	0.00288128	0.000658285		0.00718303	0.0195172	51.2368		14.1987	0.962071	7.97788	0.955968	7.97268	0.963518		-7.18291
		0.000437837	0.00175135	0.0007968	0.0007968		0.1018	0.1641		5.83055e-05	0.0016748	3.04686e-05	0.000590737	0.000337544	0.0007968		4	-1	3	-1	3	1		6.5	2.02	6.56439	2.36	6.60209	1.94		0.000932888	0.0016748	0.000274217	0.000590737	0.0030379	0.0007968		0.00730734	0.0196854	50.7991		14.185	0.961756	7.97009	0.955605	7.96485	0.963215		-7.17663
		0.000431343	0.00172537	0.00100746	0.00100746		0.1068	0.1734		4.68673e-05	0.00165888	2.42585e-05	0.000761286	0.000349658	0.00100746		4	-1	3	-1	3	1		6.5	2.02	6.56439	2.36	6.60209	1.94		0.000749877	0.00165888	0.000218327	0.000761286	0.00314692	0.00100746		0.00754275	0.02	50.0001		14.1593	0.961169	7.95554	0.954928	7.95024	0.962649		-7.16493
		0.000423443	0.00169377	0.00126374	0.00126374		0.1116	0.1788		3.63684e-05	0.00163401	1.85421e-05	0.0010051	0.000358227	0.00126374		4	-1	3	-1	3	1		6.5	2.02	6.56439	2.36	6.60209	1.94		0.000581894	0.00163401	0.000166879	0.0010051	0.00322404	0.00126374		0.00787566	0.0204366	48.9319		14.1238	0.960355	7.93543	0.953989	7.93005	0.961865		-7.14875
										new ion concentration distribution guess based on above solution
Iteration	2	0.0004624	0.0018496	0	0		0	0		0.000316265	0.00170347	0.000146135	0	0	0		4	-1	3	-1	3	1		6.5	2.02	6.56439	2.36	6.60209	1.94		0.00506024	0.00170347	0.00131521	0	0	0		0.00807892	0.0206986	48.3125		14.1026	0.959867	7.92342	0.953426	7.91798	0.961395		-7.13907
		0.000460054	0.00184022	7.61118e-05	7.61118e-05		0.0165	0.0246		0.000273729	0.00171222	0.000127991	1.77773e-05	5.83345e-05	7.61118e-05		4	-1	3	-1	3	1		6.5	2.02	6.56439	2.36	6.60209	1.94		0.00437966	0.00171222	0.00115191	1.77773e-05	0.000525011	7.61118e-05		0.0078627	0.0204197	48.9722		14.1252	0.960386	7.93621	0.954025	7.93082	0.961895		-7.14937
		0.000457731	0.00183092	0.000151455	0.000151455		0.0324	0.0501		0.000234893	0.00172001	0.000110919	3.95356e-05	0.000111919	0.000151455		4	-1	3	-1	3	1		6.5	2.02	6.56439	2.36	6.60209	1.94		0.00375829	0.00172001	0.000998268	3.95356e-05	0.00100727	0.000151455		0.00767483	0.0201743	49.568		14.1451	0.960844	7.9475	0.954552	7.94216	0.962336		-7.15846
		0.000455432	0.00182173	0.000226042	0.000226042		0.0471	0.0735		0.000200152	0.00172645	9.5281e-05	6.60426e-05	0.000159999	0.000226042		4	-1	3	-1	3	1		6.5	2.02	6.56439	2.36	6.60209	1.94		0.00320243	0.00172645	0.000857529	6.60426e-05	0.00144	0.000226042		0.00751848	0.0199678	50.0808		14.1619	0.961229	7.95702	0.954997	7.95173	0.962707		-7.16612
		0.000453156	0.00181262	0.000299882	0.000299882		0.0571	0.0901		0.000169862	0.00173129	8.13376e-05	9.79252e-05	0.000201957	0.000299882		4	-1	3	-1	3	1		6.5	2.02	6.56439	2.36	6.60209	1.94		0.00271779	0.00173129	0.000732038	9.79252e-05	0.00181761	0.000299882		0.00739653	0.0198051	50.4919		14.1752	0.961533	7.96454	0.955347	7.95928	0.963		-7.17217
		0.000450902	0.00180361	0.000372989	0.000372989		0.0694	0.1102		0.000144122	0.00173434	6.92661e-05	0.000135476	0.000237513	0.000372989		4	-1	3	-1	3	1		6.5	2.02	6.56439	2.36	6.60209	1.94		0.00230596	0.00173434	0.000623395	0.000135476	0.00213762	0.000372989		0.00730978	0.0196887	50.7906		14.1847	0.96175	7.96993	0.955598	7.9647	0.963209		-7.17651
		0.000448671	0.00179468	0.000445372	0.000445372		0.0766	0.1219		0.000122759	0.0017356	5.9086e-05	0.000178546	0.000266826	0.000445372		4	-1	3	-1	3	1		6.5	2.02	6.56439	2.36	6.60209	1.94		0.00196415	0.0017356	0.000531774	0.000178546	0.00240143	0.000445372		0.00725687	0.0196173	50.9755		14.1905	0.961884	7.97324	0.955752	7.96802	0.963338		-7.17917
		0.00044573	0.00178292	0.000540775	0.000540775		0.0852	0.1363		0.00010028	0.00173469	4.82256e-05	0.00024355	0.000297225	0.000540775		4	-1	3	-1	3	1		6.5	2.02	6.56439	2.36	6.60209	1.94		0.00160448	0.00173469	0.00043403	0.00024355	0.00267502	0.000540775		0.00723255	0.0195844	51.0611		14.1932	0.961945	7.97477	0.955823	7.96955	0.963397		-7.1804
		0.000442107	0.00176843	0.000658285	0.000658285		0.0941	0.1509		7.98283e-05	0.00173021	3.82165e-05	0.000334223	0.000324062	0.000658285		4	-1	3	-1	3	1		6.5	2.02	6.56439	2.36	6.60209	1.94		0.00127725	0.00173021	0.000343948	0.000334223	0.00291656	0.000658285		0.00726048	0.0196222	50.9628		14.1901	0.961874	7.97302	0.955741	7.96779	0.963329		-7.17899
		0.000437837	0.00175135	0.0007968	0.0007968		0.1018	0.1641		6.30612e-05	0.00172143	2.99223e-05	0.000451946	0.000344854	0.0007968		4	-1	3	-1	3	1		6.5	2.02	6.56439	2.36	6.60209	1.94		0.00100898	0.00172143	0.0002693	0.000451946	0.00310368	0.0007968		0.00735213	0.0197456	50.6441		14.18	0.961644	7.9673	0.955475	7.96205	0.963107		-7.17439
		0.000431343	0.00172537	0.00100746	0.00100746		0.1068	0.1734		4.68196e-05	0.00170354	2.18296e-05	0.000644769	0.000362694	0.00100746		4	-1	3	-1	3	1		6.5	2.02	6.56439	2.36	6.60209	1.94		0.000749114	0.00170354	0.000196466	0.000644769	0.00326424	0.00100746		0.0075656	0.0200302	49.9246		14.1568	0.961112	7.95414	0.954862	7.94884	0.962595		-7.1638
		0.000423443	0.00169377	0.00126374	0.00126374		0.1116	0.1788		3.51121e-05	0.00167781	1.59664e-05	0.000891371	0.000372365	0.00126374		4	-1	3	-1	3	1		6.5	2.02	6.56439	2.36	6.60209	1.94		0.000561793	0.00167781	0.000143697	0.000891371	0.00335128	0.00126374		0.00788969	0.0204547	48.8884		14.1224	0.960321	7.9346	0.95395	7.92921	0.961832		-7.14807
Iteration	3	0.0004624	0.0018496	0	0		0	0		0.000316896	0.0017041	0.000145504	0	0	0		4	-1	3	-1	3	1		6.5	2.02	6.56439	2.36	6.60209	1.94		0.00507034	0.0017041	0.00130953	0	0	0		0.00808397	0.0207051	48.2974		14.1021	0.959855	7.92312	0.953413	7.91768	0.961383		-7.13883
		0.000460054	0.00184022	7.61118e-05	7.61118e-05		0.0165	0.0246		0.000274371	0.0017128	0.000127414	1.78434e-05	5.82684e-05	7.61118e-05		4	-1	3	-1	3	1		6.5	2.02	6.56439	2.36	6.60209	1.94		0.00438994	0.0017128	0.00114673	1.78434e-05	0.000524416	7.61118e-05		0.00786784	0.0204264	48.9562		14.1246	0.960374	7.9359	0.954011	7.93051	0.961883		-7.14912
		0.000457731	0.00183092	0.000151455	0.000151455		0.0324	0.0501		0.000235489	0.00172047	0.000110454	3.96663e-05	0.000111789	0.000151455		4	-1	3	-1	3	1		6.5	2.02	6.56439	2.36	6.60209	1.94		0.00376782	0.00172047	0.000994083	3.96663e-05	0.0010061	0.000151455		0.00767959	0.0201806	49.5526		14.1446	0.960832	7.94721	0.954539	7.94187	0.962325		-7.15822
		0.000455432	0.00182173	0.000226042	0.000226042		0.0471	0.0735		0.000200697	0.00172681	9.49216e-05	6.6229e-05	0.000159813	0.000226042		4	-1	3	-1	3	1		6.5	2.02	6.56439	2.36	6.60209	1.94		0.00321116	0.00172681	0.000854294	6.6229e-05	0.00143832	0.000226042		0.00752285	0.0199735	50.0662		14.1614	0.961218	7.95676	0.954984	7.95146	0.962697		-7.16591
		0.000453156	0.00181262	0.000299882	0.000299882		0.0571	0.0901		0.000170338	0.00173154	8.10802e-05	9.8144e-05	0.000201738	0.000299882		4	-1	3	-1	3	1		6.5	2.02	6.56439	2.36	6.60209	1.94		0.00272541	0.00173154	0.000729722	9.8144e-05	0.00181564	0.000299882		0.00740034	0.0198102	50.4789		14.1748	0.961523	7.9643	0.955336	7.95904	0.96299		-7.17198
		0.000450902	0.00180361	0.000372989	0.000372989		0.0694	0.1102		0.000144523	0.00173452	6.90918e-05	0.000135702	0.000237287	0.000372989		4	-1	3	-1	3	1		6.5	2.02	6.56439	2.36	6.60209	1.94		0.00231236	0.00173452	0.000621826	0.000135702	0.00213559	0.000372989		0.00731298	0.019693	50.7795		14.1843	0.961742	7.96973	0.955589	7.9645	0.963201		-7.17635
		0.000448671	0.00179468	0.000445372	0.000445372		0.0766	0.1219		0.000123078	0.00173571	5.89751e-05	0.000178754	0.000266618	0.000445372		4	-1	3	-1	3	1		6.5	2.02	6.56439	2.36	6.60209	1.94		0.00196925	0.00173571	0.000530776	0.000178754	0.00239956	0.000445372		0.00725942	0.0196207	50.9665		14.1903	0.961877	7.97308	0.955744	7.96786	0.963332		-7.17905
		0.00044573	0.00178292	0.000540775	0.000540775		0.0852	0.1363		0.000100504	0.00173475	4.81675e-05	0.000243716	0.000297059	0.000540775		4	-1	3	-1	3	1		6.5	2.02	6.56439	2.36	6.60209	1.94		0.00160806	0.00173475	0.000433507	0.000243716	0.00267353	0.000540775		0.00723434	0.0195868	51.0548		14.193	0.961941	7.97466	0.955817	7.96944	0.963393		-7.18031
		0.000442107	0.00176843	0.000658285	0.000658285		0.0941	0.1509		7.99641e-05	0.00173024	3.81913e-05	0.000334333	0.000323952	0.000658285		4	-1	3	-1	3	1		6.5	2.02	6.56439	2.36	6.60209	1.94		0.00127943	0.00173024	0.000343722	0.000334333	0.00291556	0.000658285		0.00726157	0.0196236	50.959		14.19	0.961872	7.97295	0.955738	7.96773	0.963326		-7.17894
		0.000437837	0.00175135	0.0007968	0.0007968		0.1018	0.1641		6.31281e-05	0.00172144	2.99135e-05	0.000452005	0.000344795	0.0007968		4	-1	3	-1	3	1		6.5	2.02	6.56439	2.36	6.60209	1.94		0.00101005	0.00172144	0.000269221	0.000452005	0.00310316	0.0007968		0.00735267	0.0197463	50.6423		14.18	0.961642	7.96726	0.955474	7.96201	0.963105		-7.17436
		0.000431343	0.00172537	0.00100746	0.00100746		0.1068	0.1734		4.68465e-05	0.00170355	2.18273e-05	0.000644794	0.000362669	0.00100746		4	-1	3	-1	3	1		6.5	2.02	6.56439	2.36	6.60209	1.94		0.000749544	0.00170355	0.000196446	0.000644794	0.00326402	0.00100746		0.00756582	0.0200305	49.9238		14.1568	0.961112	7.95413	0.954862	7.94882	0.962594		-7.16379
		0.000423443	0.00169377	0.00126374	0.00126374		0.1116	0.1788		3.51248e-05	0.00167781	1.59657e-05	0.000891383	0.000372353	0.00126374		4	-1	3	-1	3	1		6.5	2.02	6.56439	2.36	6.60209	1.94		0.000561997	0.00167781	0.000143691	0.000891383	0.00335117	0.00126374		0.00788979	0.0204549	48.8881		14.1223	0.960321	7.93459	0.95395	7.9292	0.961832		-7.14807
Iteration	4	0.0004624	0.0018496	0	0		0	0		0.00031691	0.00170411	0.00014549	0	0	0		4	-1	3	-1	3	1		6.5	2.02	6.56439	2.36	6.60209	1.94		0.00507056	0.00170411	0.00130941	0	0	0		0.00808408	0.0207052	48.2971		14.1021	0.959855	7.92311	0.953412	7.91767	0.961383		-7.13883
		0.000460054	0.00184022	7.61118e-05	7.61118e-05		0.0165	0.0246		0.000274385	0.00171281	0.000127402	1.78448e-05	5.8267e-05	7.61118e-05		4	-1	3	-1	3	1		6.5	2.02	6.56439	2.36	6.60209	1.94		0.00439016	0.00171281	0.00114662	1.78448e-05	0.000524403	7.61118e-05		0.00786795	0.0204265	48.9559		14.1246	0.960373	7.93589	0.95401	7.93051	0.961883		-7.14912
		0.000457731	0.00183092	0.000151455	0.000151455		0.0324	0.0501		0.000235501	0.00172048	0.000110444	3.96689e-05	0.000111786	0.000151455		4	-1	3	-1	3	1		6.5	2.02	6.56439	2.36	6.60209	1.94		0.00376801	0.00172048	0.000993999	3.96689e-05	0.00100607	0.000151455		0.00767969	0.0201807	49.5523		14.1446	0.960832	7.9472	0.954539	7.94187	0.962324		-7.15822
		0.000455432	0.00182173	0.000226042	0.000226042		0.0471	0.0735		0.000200708	0.00172681	9.49146e-05	6.62326e-05	0.000159809	0.000226042		4	-1	3	-1	3	1		6.5	2.02	6.56439	2.36	6.60209	1.94		0.00321133	0.00172681	0.000854231	6.62326e-05	0.00143828	0.000226042		0.00752293	0.0199737	50.0659		14.1614	0.961218	7.95675	0.954984	7.95146	0.962697		-7.1659
		0.000453156	0.00181262	0.000299882	0.000299882		0.0571	0.0901		0.000170347	0.00173155	8.10754e-05	9.81481e-05	0.000201734	0.000299882		4	-1	3	-1	3	1		6.5	2.02	6.56439	2.36	6.60209	1.94		0.00272555	0.00173155	0.000729678	9.81481e-05	0.0018156	0.000299882		0.00740041	0.0198103	50.4787		14.1748	0.961523	7.9643	0.955336	7.95904	0.96299		-7.17198
		0.000450902	0.00180361	0.000372989	0.000372989		0.0694	0.1102		0.00014453	0.00173452	6.90886e-05	0.000135706	0.000237283	0.000372989		4	-1	3	-1	3	1		6.5	2.02	6.56439	2.36	6.60209	1.94		0.00231248	0.00173452	0.000621798	0.000135706	0.00213555	0.000372989		0.00731304	0.0196931	50.7793		14.1843	0.961742	7.96973	0.955588	7.96449	0.963201		-7.17635
		0.000448671	0.00179468	0.000445372	0.000445372		0.0766	0.1219		0.000123083	0.00173571	5.89732e-05	0.000178758	0.000266614	0.000445372		4	-1	3	-1	3	1		6.5	2.02	6.56439	2.36	6.60209	1.94		0.00196933	0.00173571	0.000530759	0.000178758	0.00239953	0.000445372		0.00725946	0.0196208	50.9664		14.1902	0.961877	7.97308	0.955744	7.96786	0.963331		-7.17904
		0.00044573	0.00178292	0.000540775	0.000540775		0.0852	0.1363		0.000100507	0.00173475	4.81666e-05	0.000243719	0.000297056	0.000540775		4	-1	3	-1	3	1		6.5	2.02	6.56439	2.36	6.60209	1.94		0.00160812	0.00173475	0.000433499	0.000243719	0.00267351	0.000540775		0.00723437	0.0195868	51.0547		14.193	0.96194	7.97465	0.955817	7.96944	0.963393		-7.18031
		0.000442107	0.00176843	0.000658285	0.000658285		0.0941	0.1509		7.9966e-05	0.00173024	3.8191e-05	0.000334335	0.00032395	0.000658285		4	-1	3	-1	3	1		6.5	2.02	6.56439	2.36	6.60209	1.94		0.00127946	0.00173024	0.000343719	0.000334335	0.00291555	0.000658285		0.00726158	0.0196236	50.9589		14.19	0.961872	7.97295	0.955738	7.96772	0.963326		-7.17894
		0.000437837	0.00175135	0.0007968	0.0007968		0.1018	0.1641		6.31289e-05	0.00172144	2.99134e-05	0.000452005	0.000344795	0.0007968		4	-1	3	-1	3	1		6.5	2.02	6.56439	2.36	6.60209	1.94		0.00101006	0.00172144	0.000269221	0.000452005	0.00310315	0.0007968		0.00735268	0.0197463	50.6423		14.18	0.961642	7.96726	0.955474	7.96201	0.963105		-7.17436
		0.000431343	0.00172537	0.00100746	0.00100746		0.1068	0.1734		4.68468e-05	0.00170355	2.18273e-05	0.000644794	0.000362669	0.00100746		4	-1	3	-1	3	1		6.5	2.02	6.56439	2.36	6.60209	1.94		0.000749548	0.00170355	0.000196446	0.000644794	0.00326402	0.00100746		0.00756582	0.0200305	49.9238		14.1568	0.961112	7.95413	0.954862	7.94882	0.962594		-7.16379
		0.000423443	0.00169377	0.00126374	0.00126374		0.1116	0.1788		3.51249e-05	0.00167781	1.59657e-05	0.000891384	0.000372352	0.00126374		4	-1	3	-1	3	1		6.5	2.02	6.56439	2.36	6.60209	1.94		0.000561998	0.00167781	0.000143691	0.000891384	0.00335117	0.00126374		0.00788979	0.0204549	48.8881		14.1223	0.960321	7.93459	0.95395	7.9292	0.961832		-7.14807
Iteration	5	0.0004624	0.0018496	0	0		0	0		0.00031691	0.00170411	0.00014549	0	0	0		4	-1	3	-1	3	1		6.5	2.02	6.56439	2.36	6.60209	1.94		0.00507056	0.00170411	0.00130941	0	0	0		0.00808408	0.0207052	48.297		14.1021	0.959855	7.92311	0.953412	7.91767	0.961383		-7.13883
		0.000460054	0.00184022	7.61118e-05	7.61118e-05		0.0165	0.0246		0.000274385	0.00171281	0.000127402	1.78448e-05	5.8267e-05	7.61118e-05		4	-1	3	-1	3	1		6.5	2.02	6.56439	2.36	6.60209	1.94		0.00439016	0.00171281	0.00114662	1.78448e-05	0.000524403	7.61118e-05		0.00786795	0.0204265	48.9559		14.1246	0.960373	7.93589	0.95401	7.93051	0.961883		-7.14912
		0.000457731	0.00183092	0.000151455	0.000151455		0.0324	0.0501		0.000235501	0.00172048	0.000110444	3.9669e-05	0.000111786	0.000151455		4	-1	3	-1	3	1		6.5	2.02	6.56439	2.36	6.60209	1.94		0.00376801	0.00172048	0.000993997	3.9669e-05	0.00100607	0.000151455		0.00767969	0.0201807	49.5523		14.1446	0.960832	7.9472	0.954539	7.94187	0.962324		-7.15822
		0.000455432	0.00182173	0.000226042	0.000226042		0.0471	0.0735		0.000200708	0.00172681	9.49145e-05	6.62327e-05	0.000159809	0.000226042		4	-1	3	-1	3	1		6.5	2.02	6.56439	2.36	6.60209	1.94		0.00321133	0.00172681	0.00085423	6.62327e-05	0.00143828	0.000226042		0.00752293	0.0199737	50.0659		14.1614	0.961218	7.95675	0.954984	7.95146	0.962697		-7.1659
		0.000453156	0.00181262	0.000299882	0.000299882		0.0571	0.0901		0.000170347	0.00173155	8.10753e-05	9.81482e-05	0.000201734	0.000299882		4	-1	3	-1	3	1		6.5	2.02	6.56439	2.36	6.60209	1.94		0.00272555	0.00173155	0.000729677	9.81482e-05	0.0018156	0.000299882		0.00740041	0.0198103	50.4787		14.1748	0.961523	7.9643	0.955336	7.95904	0.96299		-7.17198
		0.000450902	0.00180361	0.000372989	0.000372989		0.0694	0.1102		0.00014453	0.00173452	6.90886e-05	0.000135706	0.000237283	0.000372989		4	-1	3	-1	3	1		6.5	2.02	6.56439	2.36	6.60209	1.94		0.00231248	0.00173452	0.000621797	0.000135706	0.00213555	0.000372989		0.00731304	0.0196931	50.7793		14.1843	0.961742	7.96973	0.955588	7.96449	0.963201		-7.17635
		0.000448671	0.00179468	0.000445372	0.000445372		0.0766	0.1219		0.000123083	0.00173571	5.89732e-05	0.000178758	0.000266614	0.000445372		4	-1	3	-1	3	1		6.5	2.02	6.56439	2.36	6.60209	1.94		0.00196934	0.00173571	0.000530758	0.000178758	0.00239953	0.000445372		0.00725946	0.0196208	50.9664		14.1902	0.961877	7.97308	0.955744	7.96786	0.963331		-7.17904
		0.00044573	0.00178292	0.000540775	0.000540775		0.0852	0.1363		0.000100507	0.00173475	4.81665e-05	0.000243719	0.000297056	0.000540775		4	-1	3	-1	3	1		6.5	2.02	6.56439	2.36	6.60209	1.94		0.00160812	0.00173475	0.000433499	0.000243719	0.00267351	0.000540775		0.00723437	0.0195868	51.0547		14.193	0.96194	7.97465	0.955817	7.96944	0.963393		-7.18031
		0.000442107	0.00176843	0.000658285	0.000658285		0.0941	0.1509		7.9966e-05	0.00173024	3.8191e-05	0.000334335	0.00032395	0.000658285		4	-1	3	-1	3	1		6.5	2.02	6.56439	2.36	6.60209	1.94		0.00127946	0.00173024	0.000343719	0.000334335	0.00291555	0.000658285		0.00726158	0.0196236	50.9589		14.19	0.961872	7.97295	0.955738	7.96772	0.963326		-7.17894
		0.000437837	0.00175135	0.0007968	0.0007968		0.1018	0.1641		6.31289e-05	0.00172144	2.99134e-05	0.000452005	0.000344795	0.0007968		4	-1	3	-1	3	1		6.5	2.02	6.56439	2.36	6.60209	1.94		0.00101006	0.00172144	0.000269221	0.000452005	0.00310315	0.0007968		0.00735268	0.0197463	50.6423		14.18	0.961642	7.96726	0.955474	7.96201	0.963105		-7.17436
		0.000431343	0.00172537	0.00100746	0.00100746		0.1068	0.1734		4.68468e-05	0.00170355	2.18273e-05	0.000644794	0.000362669	0.00100746		4	-1	3	-1	3	1		6.5	2.02	6.56439	2.36	6.60209	1.94		0.000749548	0.00170355	0.000196446	0.000644794	0.00326402	0.00100746		0.00756582	0.0200305	49.9238		14.1568	0.961112	7.95413	0.954862	7.94882	0.962594		-7.16379
		0.000423443	0.00169377	0.00126374	0.00126374		0.1116	0.1788		3.51249e-05	0.00167781	1.59657e-05	0.000891384	0.000372352	0.00126374		4	-1	3	-1	3	1		6.5	2.02	6.56439	2.36	6.60209	1.94		0.000561998	0.00167781	0.000143691	0.000891384	0.00335117	0.00126374		0.00788979	0.0204549	48.8881		14.1223	0.960321	7.93459	0.95395	7.9292	0.961832		-7.14807
Iteration	6	0.0004624	0.0018496	0	0		0	0		0.00031691	0.00170411	0.00014549	0	0	0		4	-1	3	-1	3	1		6.5	2.02	6.56439	2.36	6.60209	1.94		0.00507057	0.00170411	0.00130941	0	0	0		0.00808408	0.0207052	48.297		14.1021	0.959855	7.92311	0.953412	7.91767	0.961383		-7.13883
		0.000460054	0.00184022	7.61118e-05	7.61118e-05		0.0165	0.0246		0.000274385	0.00171281	0.000127402	1.78448e-05	5.8267e-05	7.61118e-05		4	-1	3	-1	3	1		6.5	2.02	6.56439	2.36	6.60209	1.94		0.00439016	0.00171281	0.00114662	1.78448e-05	0.000524403	7.61118e-05		0.00786795	0.0204265	48.9559		14.1246	0.960373	7.93589	0.95401	7.93051	0.961883		-7.14912
		0.000457731	0.00183092	0.000151455	0.000151455		0.0324	0.0501		0.000235501	0.00172048	0.000110444	3.9669e-05	0.000111786	0.000151455		4	-1	3	-1	3	1		6.5	2.02	6.56439	2.36	6.60209	1.94		0.00376801	0.00172048	0.000993997	3.9669e-05	0.00100607	0.000151455		0.00767969	0.0201807	49.5523		14.1446	0.960832	7.9472	0.954539	7.94187	0.962324		-7.15822
		0.000455432	0.00182173	0.000226042	0.000226042		0.0471	0.0735		0.000200708	0.00172681	9.49145e-05	6.62327e-05	0.000159809	0.000226042		4	-1	3	-1	3	1		6.5	2.02	6.56439	2.36	6.60209	1.94		0.00321133	0.00172681	0.00085423	6.62327e-05	0.00143828	0.000226042		0.00752293	0.0199737	50.0659		14.1614	0.961218	7.95675	0.954984	7.95146	0.962697		-7.1659
		0.000453156	0.00181262	0.000299882	0.000299882		0.0571	0.0901		0.000170347	0.00173155	8.10753e-05	9.81482e-05	0.000201734	0.000299882		4	-1	3	-1	3	1		6.5	2.02	6.56439	2.36	6.60209	1.94		0.00272555	0.00173155	0.000729677	9.81482e-05	0.0018156	0.000299882		0.00740041	0.0198103	50.4787		14.1748	0.961523	7.9643	0.955336	7.95904	0.96299		-7.17198
		0.000450902	0.00180361	0.000372989	0.000372989		0.0694	0.1102		0.00014453	0.00173452	6.90886e-05	0.000135706	0.000237283	0.000372989		4	-1	3	-1	3	1		6.5	2.02	6.56439	2.36	6.60209	1.94		0.00231248	0.00173452	0.000621797	0.000135706	0.00213555	0.000372989		0.00731304	0.0196931	50.7793		14.1843	0.961742	7.96973	0.955588	7.96449	0.963201		-7.17635
		0.000448671	0.00179468	0.000445372	0.000445372		0.0766	0.1219		0.000123083	0.00173571	5.89732e-05	0.000178758	0.000266614	0.000445372		4	-1	3	-1	3	1		6.5	2.02	6.56439	2.36	6.60209	1.94		0.00196934	0.00173571	0.000530758	0.000178758	0.00239953	0.000445372		0.00725946	0.0196208	50.9664		14.1902	0.961877	7.97308	0.955744	7.96786	0.963331		-7.17904
		0.00044573	0.00178292	0.000540775	0.000540775		0.0852	0.1363		0.000100507	0.00173475	4.81665e-05	0.000243719	0.000297056	0.000540775		4	-1	3	-1	3	1		6.5	2.02	6.56439	2.36	6.60209	1.94		0.00160812	0.00173475	0.000433499	0.000243719	0.00267351	0.000540775		0.00723437	0.0195868	51.0547		14.193	0.96194	7.97465	0.955817	7.96944	0.963393		-7.18031
		0.000442107	0.00176843	0.000658285	0.000658285		0.0941	0.1509		7.9966e-05	0.00173024	3.8191e-05	0.000334335	0.00032395	0.000658285		4	-1	3	-1	3	1		6.5	2.02	6.56439	2.36	6.60209	1.94		0.00127946	0.00173024	0.000343719	0.000334335	0.00291555	0.000658285		0.00726158	0.0196236	50.9589		14.19	0.961872	7.97295	0.955738	7.96772	0.963326		-7.17894
		0.000437837	0.00175135	0.0007968	0.0007968		0.1018	0.1641		6.31289e-05	0.00172144	2.99134e-05	0.000452005	0.000344795	0.0007968		4	-1	3	-1	3	1		6.5	2.02	6.56439	2.36	6.60209	1.94		0.00101006	0.00172144	0.000269221	0.000452005	0.00310315	0.0007968		0.00735268	0.0197463	50.6423		14.18	0.961642	7.96726	0.955474	7.96201	0.963105		-7.17436
		0.000431343	0.00172537	0.00100746	0.00100746		0.1068	0.1734		4.68468e-05	0.00170355	2.18273e-05	0.000644794	0.000362669	0.00100746		4	-1	3	-1	3	1		6.5	2.02	6.56439	2.36	6.60209	1.94		0.000749548	0.00170355	0.000196446	0.000644794	0.00326402	0.00100746		0.00756582	0.0200305	49.9238		14.1568	0.961112	7.95413	0.954862	7.94882	0.962594		-7.16379
		0.000423443	0.00169377	0.00126374	0.00126374		0.1116	0.1788		3.51249e-05	0.00167781	1.59657e-05	0.000891384	0.000372352	0.00126374		4	-1	3	-1	3	1		6.5	2.02	6.56439	2.36	6.60209	1.94		0.000561998	0.00167781	0.000143691	0.000891384	0.00335117	0.00126374		0.00788979	0.0204549	48.8881		14.1223	0.960321	7.93459	0.95395	7.9292	0.961832		-7.14807
Iteration	7	0.0004624	0.0018496	0	0		0	0		0.00031691	0.00170411	0.00014549	0	0	0		4	-1	3	-1	3	1		6.5	2.02	6.56439	2.36	6.60209	1.94		0.00507057	0.00170411	0.00130941	0	0	0		0.00808408	0.0207052	48.297		14.1021	0.959855	7.92311	0.953412	7.91767	0.961383		-7.13883
		0.000460054	0.00184022	7.61118e-05	7.61118e-05		0.0165	0.0246		0.000274385	0.00171281	0.000127402	1.78448e-05	5.8267e-05	7.61118e-05		4	-1	3	-1	3	1		6.5	2.02	6.56439	2.36	6.60209	1.94		0.00439016	0.00171281	0.00114662	1.78448e-05	0.000524403	7.61118e-05		0.00786795	0.0204265	48.9559		14.1246	0.960373	7.93589	0.95401	7.93051	0.961883		-7.14912
		0.000457731	0.00183092	0.000151455	0.000151455		0.0324	0.0501		0.000235501	0.00172048	0.000110444	3.9669e-05	0.000111786	0.000151455		4	-1	3	-1	3	1		6.5	2.02	6.56439	2.36	6.60209	1.94		0.00376801	0.00172048	0.000993997	3.9669e-05	0.00100607	0.000151455		0.00767969	0.0201807	49.5523		14.1446	0.960832	7.9472	0.954539	7.94187	0.962324		-7.15822
		0.000455432	0.00182173	0.000226042	0.000226042		0.0471	0.0735		0.000200708	0.00172681	9.49145e-05	6.62327e-05	0.000159809	0.000226042		4	-1	3	-1	3	1		6.5	2.02	6.56439	2.36	6.60209	1.94		0.00321133	0.00172681	0.00085423	6.62327e-05	0.00143828	0.000226042		0.00752293	0.0199737	50.0659		14.1614	0.961218	7.95675	0.954984	7.95146	0.962697		-7.1659
		0.000453156	0.00181262	0.000299882	0.000299882		0.0571	0.0901		0.000170347	0.00173155	8.10753e-05	9.81482e-05	0.000201734	0.000299882		4	-1	3	-1	3	1		6.5	2.02	6.56439	2.36	6.60209	1.94		0.00272555	0.00173155	0.000729677	9.81482e-05	0.0018156	0.000299882		0.00740041	0.0198103	50.4787		14.1748	0.961523	7.9643	0.955336	7.95904	0.96299		-7.17198
		0.000450902	0.00180361	0.000372989	0.000372989		0.0694	0.1102		0.00014453	0.00173452	6.90886e-05	0.000135706	0.000237283	0.000372989		4	-1	3	-1	3	1		6.5	2.02	6.56439	2.36	6.60209	1.94		0.00231248	0.00173452	0.000621797	0.000135706	0.00213555	0.000372989		0.00731304	0.0196931	50.7793		14.1843	0.961742	7.96973	0.955588	7.96449	0.963201		-7.17635
		0.000448671	0.00179468	0.000445372	0.000445372		0.0766	0.1219		0.000123083	0.00173571	5.89732e-05	0.000178758	0.000266614	0.000445372		4	-1	3	-1	3	1		6.5	2.02	6.56439	2.36	6.60209	1.94		0.00196934	0.00173571	0.000530758	0.000178758	0.00239953	0.000445372		0.00725946	0.0196208	50.9664		14.1902	0.961877	7.97308	0.955744	7.96786	0.963331		-7.17904
		0.00044573	0.00178292	0.000540775	0.000540775		0.0852	0.1363		0.000100507	0.00173475	4.81665e-05	0.000243719	0.000297056	0.000540775		4	-1	3	-1	3	1		6.5	2.02	6.56439	2.36	6.60209	1.94		0.00160812	0.00173475	0.000433499	0.000243719	0.00267351	0.000540775		0.00723437	0.0195868	51.0547		14.193	0.96194	7.97465	0.955817	7.96944	0.963393		-7.18031
		0.000442107	0.00176843	0.000658285	0.000658285		0.0941	0.1509		7.9966e-05	0.00173024	3.8191e-05	0.000334335	0.00032395	0.000658285		4	-1	3	-1	3	1		6.5	2.02	6.56439	2.36	6.60209	1.94		0.00127946	0.00173024	0.000343719	0.000334335	0.00291555	0.000658285		0.00726158	0.0196236	50.9589		14.19	0.961872	7.97295	0.955738	7.96772	0.963326		-7.17894
		0.000437837	0.00175135	0.0007968	0.0007968		0.1018	0.1641		6.31289e-05	0.00172144	2.99134e-05	0.000452005	0.000344795	0.0007968		4	-1	3	-1	3	1		6.5	2.02	6.56439	2.36	6.60209	1.94		0.00101006	0.00172144	0.000269221	0.000452005	0.00310315	0.0007968		0.00735268	0.0197463	50.6423		14.18	0.961642	7.96726	0.955474	7.96201	0.963105		-7.17436
		0.000431343	0.00172537	0.00100746	0.00100746		0.1068	0.1734		4.68468e-05	0.00170355	2.18273e-05	0.000644794	0.000362669	0.00100746		4	-1	3	-1	3	1		6.5	2.02	6.56439	2.36	6.60209	1.94		0.000749548	0.00170355	0.000196446	0.000644794	0.00326402	0.00100746		0.00756582	0.0200305	49.9238		14.1568	0.961112	7.95413	0.954862	7.94882	0.962594		-7.16379
		0.000423443	0.00169377	0.00126374	0.00126374		0.1116	0.1788		3.51249e-05	0.00167781	1.59657e-05	0.000891384	0.000372352	0.00126374		4	-1	3	-1	3	1		6.5	2.02	6.56439	2.36	6.60209	1.94		0.000561998	0.00167781	0.000143691	0.000891384	0.00335117	0.00126374		0.00788979	0.0204549	48.8881		14.1223	0.960321	7.93459	0.95395	7.9292	0.961832		-7.14807
Iteration	8	0.0004624	0.0018496	0	0		0	0		0.00031691	0.00170411	0.00014549	0	0	0		4	-1	3	-1	3	1		6.5	2.02	6.56439	2.36	6.60209	1.94		0.00507057	0.00170411	0.00130941	0	0	0		0.00808408	0.0207052	48.297		14.1021	0.959855	7.92311	0.953412	7.91767	0.961383		-7.13883
		0.000460054	0.00184022	7.61118e-05	7.61118e-05		0.0165	0.0246		0.000274385	0.00171281	0.000127402	1.78448e-05	5.8267e-05	7.61118e-05		4	-1	3	-1	3	1		6.5	2.02	6.56439	2.36	6.60209	1.94		0.00439016	0.00171281	0.00114662	1.78448e-05	0.000524403	7.61118e-05		0.00786795	0.0204265	48.9559		14.1246	0.960373	7.93589	0.95401	7.93051	0.961883		-7.14912
		0.000457731	0.00183092	0.000151455	0.000151455		0.0324	0.0501		0.000235501	0.00172048	0.000110444	3.9669e-05	0.000111786	0.000151455		4	-1	3	-1	3	1		6.5	2.02	6.56439	2.36	6.60209	1.94		0.00376801	0.00172048	0.000993997	3.9669e-05	0.00100607	0.000151455		0.00767969	0.0201807	49.5523		14.1446	0.960832	7.9472	0.954539	7.94187	0.962324		-7.15822
		0.000455432	0.00182173	0.000226042	0.000226042		0.0471	0.0735		0.000200708	0.00172681	9.49145e-05	6.62327e-05	0.000159809	0.000226042		4	-1	3	-1	3	1		6.5	2.02	6.56439	2.36	6.60209	1.94		0.00321133	0.00172681	0.00085423	6.62327e-05	0.00143828	0.000226042		0.00752293	0.0199737	50.0659		14.1614	0.961218	7.95675	0.954984	7.95146	0.962697		-7.1659
		0.000453156	0.00181262	0.000299882	0.000299882		0.0571	0.0901		0.000170347	0.00173155	8.10753e-05	9.81482e-05	0.000201734	0.000299882		4	-1	3	-1	3	1		6.5	2.02	6.56439	2.36	6.60209	1.94		0.00272555	0.00173155	0.000729677	9.81482e-05	0.0018156	0.000299882		0.00740041	0.0198103	50.4787		14.1748	0.961523	7.9643	0.955336	7.95904	0.96299		-7.17198
		0.000450902	0.00180361	0.000372989	0.000372989		0.0694	0.1102		0.00014453	0.00173452	6.90886e-05	0.000135706	0.000237283	0.000372989		4	-1	3	-1	3	1		6.5	2.02	6.56439	2.36	6.60209	1.94		0.00231248	0.00173452	0.000621797	0.000135706	0.00213555	0.000372989		0.00731304	0.0196931	50.7793		14.1843	0.961742	7.96973	0.955588	7.96449	0.963201		-7.17635
		0.000448671	0.00179468	0.000445372	0.000445372		0.0766	0.1219		0.000123083	0.00173571	5.89732e-05	0.000178758	0.000266614	0.000445372		4	-1	3	-1	3	1		6.5	2.02	6.56439	2.36	6.60209	1.94		0.00196934	0.00173571	0.000530758	0.000178758	0.00239953	0.000445372		0.00725946	0.0196208	50.9664		14.1902	0.961877	7.97308	0.955744	7.96786	0.963331		-7.17904
		0.00044573	0.00178292	0.000540775	0.000540775		0.0852	0.1363		0.000100507	0.00173475	4.81665e-05	0.000243719	0.000297056	0.000540775		4	-1	3	-1	3	1		6.5	2.02	6.56439	2.36	6.60209	1.94		0.00160812	0.00173475	0.000433499	0.000243719	0.00267351	0.000540775		0.00723437	0.0195868	51.0547		14.193	0.96194	7.97465	0.955817	7.96944	0.963393		-7.18031
		0.000442107	0.00176843	0.000658285	0.000658285		0.0941	0.1509		7.9966e-05	0.00173024	3.8191e-05	0.000334335	0.00032395	0.000658285		4	-1	3	-1	3	1		6.5	2.02	6.56439	2.36	6.60209	1.94		0.00127946	0.00173024	0.000343719	0.000334335	0.00291555	0.000658285		0.00726158	0.0196236	50.9589		14.19	0.961872	7.97295	0.955738	7.96772	0.963326		-7.17894
		0.000437837	0.00175135	0.0007968	0.0007968		0.1018	0.1641		6.31289e-05	0.00172144	2.99134e-05	0.000452005	0.000344795	0.0007968		4	-1	3	-1	3	1		6.5	2.02	6.56439	2.36	6.60209	1.94		0.00101006	0.00172144	0.000269221	0.000452005	0.00310315	0.0007968		0.00735268	0.0197463	50.6423		14.18	0.961642	7.96726	0.955474	7.96201	0.963105		-7.17436
		0.000431343	0.00172537	0.00100746	0.00100746		0.1068	0.1734		4.68468e-05	0.00170355	2.18273e-05	0.000644794	0.000362669	0.00100746		4	-1	3	-1	3	1		6.5	2.02	6.56439	2.36	6.60209	1.94		0.000749548	0.00170355	0.000196446	0.000644794	0.00326402	0.00100746		0.00756582	0.0200305	49.9238		14.1568	0.961112	7.95413	0.954862	7.94882	0.962594		-7.16379
		0.000423443	0.00169377	0.00126374	0.00126374		0.1116	0.1788		3.51249e-05	0.00167781	1.59657e-05	0.000891384	0.000372352	0.00126374		4	-1	3	-1	3	1		6.5	2.02	6.56439	2.36	6.60209	1.94		0.000561998	0.00167781	0.000143691	0.000891384	0.00335117	0.00126374		0.00788979	0.0204549	48.8881		14.1223	0.960321	7.93459	0.95395	7.9292	0.961832		-7.14807
Iteration	9	0.0004624	0.0018496	0	0		0	0		0.00031691	0.00170411	0.00014549	0	0	0		4	-1	3	-1	3	1		6.5	2.02	6.56439	2.36	6.60209	1.94		0.00507057	0.00170411	0.00130941	0	0	0		0.00808408	0.0207052	48.297		14.1021	0.959855	7.92311	0.953412	7.91767	0.961383		-7.13883
		0.000460054	0.00184022	7.61118e-05	7.61118e-05		0.0165	0.0246		0.000274385	0.00171281	0.000127402	1.78448e-05	5.8267e-05	7.61118e-05		4	-1	3	-1	3	1		6.5	2.02	6.56439	2.36	6.60209	1.94		0.00439016	0.00171281	0.00114662	1.78448e-05	0.000524403	7.61118e-05		0.00786795	0.0204265	48.9559		14.1246	0.960373	7.93589	0.95401	7.93051	0.961883		-7.14912
		0.000457731	0.00183092	0.000151455	0.000151455		0.0324	0.0501		0.000235501	0.00172048	0.000110444	3.9669e-05	0.000111786	0.000151455		4	-1	3	-1	3	1		6.5	2.02	6.56439	2.36	6.60209	1.94		0.00376801	0.00172048	0.000993997	3.9669e-05	0.00100607	0.000151455		0.00767969	0.0201807	49.5523		14.1446	0.960832	7.9472	0.954539	7.94187	0.962324		-7.15822
		0.000455432	0.00182173	0.000226042	0.000226042		0.0471	0.0735		0.000200708	0.00172681	9.49145e-05	6.62327e-05	0.000159809	0.000226042		4	-1	3	-1	3	1		6.5	2.02	6.56439	2.36	6.60209	1.94		0.00321133	0.00172681	0.00085423	6.62327e-05	0.00143828	0.000226042		0.00752293	0.0199737	50.0659		14.1614	0.961218	7.95675	0.954984	7.95146	0.962697		-7.1659
		0.000453156	0.00181262	0.000299882	0.000299882		0.0571	0.0901		0.000170347	0.00173155	8.10753e-05	9.81482e-05	0.000201734	0.000299882		4	-1	3	-1	3	1		6.5	2.02	6.56439	2.36	6.60209	1.94		0.00272555	0.00173155	0.000729677	9.81482e-05	0.0018156	0.000299882		0.00740041	0.0198103	50.4787		14.1748	0.961523	7.9643	0.955336	7.95904	0.96299		-7.17198
		0.000450902	0.00180361	0.000372989	0.000372989		0.0694	0.1102		0.00014453	0.00173452	6.90886e-05	0.000135706	0.000237283	0.000372989		4	-1	3	-1	3	1		6.5	2.02	6.56439	2.36	6.60209	1.94		0.00231248	0.00173452	0.000621797	0.000135706	0.00213555	0.000372989		0.00731304	0.0196931	50.7793		14.1843	0.961742	7.96973	0.955588	7.96449	0.963201		-7.17635
		0.000448671	0.00179468	0.000445372	0.000445372		0.0766	0.1219		0.000123083	0.00173571	5.89732e-05	0.000178758	0.000266614	0.000445372		4	-1	3	-1	3	1		6.5	2.02	6.56439	2.36	6.60209	1.94		0.00196934	0.00173571	0.000530758	0.000178758	0.00239953	0.000445372		0.00725946	0.0196208	50.9664		14.1902	0.961877	7.97308	0.955744	7.96786	0.963331		-7.17904
		0.00044573	0.00178292	0.000540775	0.000540775		0.0852	0.1363		0.000100507	0.00173475	4.81665e-05	0.000243719	0.000297056	0.000540775		4	-1	3	-1	3	1		6.5	2.02	6.56439	2.36	6.60209	1.94		0.00160812	0.00173475	0.000433499	0.000243719	0.00267351	0.000540775		0.00723437	0.0195868	51.0547		14.193	0.96194	7.97465	0.955817	7.96944	0.963393		-7.18031
		0.000442107	0.00176843	0.000658285	0.000658285		0.0941	0.1509		7.9966e-05	0.00173024	3.8191e-05	0.000334335	0.00032395	0.000658285		4	-1	3	-1	3	1		6.5	2.02	6.56439	2.36	6.60209	1.94		0.00127946	0.00173024	0.000343719	0.000334335	0.00291555	0.000658285		0.00726158	0.0196236	50.9589		14.19	0.961872	7.97295	0.955738	7.96772	0.963326		-7.17894
		0.000437837	0.00175135	0.0007968	0.0007968		0.1018	0.1641		6.31289e-05	0.00172144	2.99134e-05	0.000452005	0.000344795	0.0007968		4	-1	3	-1	3	1		6.5	2.02	6.56439	2.36	6.60209	1.94		0.00101006	0.00172144	0.000269221	0.000452005	0.00310315	0.0007968		0.00735268	0.0197463	50.6423		14.18	0.961642	7.96726	0.955474	7.96201	0.963105		-7.17436
		0.000431343	0.00172537	0.00100746	0.00100746		0.1068	0.1734		4.68468e-05	0.00170355	2.18273e-05	0.000644794	0.000362669	0.00100746		4	-1	3	-1	3	1		6.5	2.02	6.56439	2.36	6.60209	1.94		0.000749548	0.00170355	0.000196446	0.000644794	0.00326402	0.00100746		0.00756582	0.0200305	49.9238		14.1568	0.961112	7.95413	0.954862	7.94882	0.962594		-7.16379
		0.000423443	0.00169377	0.00126374	0.00126374		0.1116	0.1788		3.51249e-05	0.00167781	1.59657e-05	0.000891384	0.000372352	0.00126374		4	-1	3	-1	3	1		6.5	2.02	6.56439	2.36	6.60209	1.94		0.000561998	0.00167781	0.000143691	0.000891384	0.00335117	0.00126374		0.00788979	0.0204549	48.8881		14.1223	0.960321	7.93459	0.95395	7.9292	0.961832		-7.14807
Iteration	10	0.0004624	0.0018496	0	0		0	0		0.00031691	0.00170411	0.00014549	0	0	0		4	-1	3	-1	3	1		6.5	2.02	6.56439	2.36	6.60209	1.94		0.00507057	0.00170411	0.00130941	0	0	0		0.00808408	0.0207052	48.297		14.1021	0.959855	7.92311	0.953412	7.91767	0.961383		-7.13883
		0.000460054	0.00184022	7.61118e-05	7.61118e-05		0.0165	0.0246		0.000274385	0.00171281	0.000127402	1.78448e-05	5.8267e-05	7.61118e-05		4	-1	3	-1	3	1		6.5	2.02	6.56439	2.36	6.60209	1.94		0.00439016	0.00171281	0.00114662	1.78448e-05	0.000524403	7.61118e-05		0.00786795	0.0204265	48.9559		14.1246	0.960373	7.93589	0.95401	7.93051	0.961883		-7.14912
		0.000457731	0.00183092	0.000151455	0.000151455		0.0324	0.0501		0.000235501	0.00172048	0.000110444	3.9669e-05	0.000111786	0.000151455		4	-1	3	-1	3	1		6.5	2.02	6.56439	2.36	6.60209	1.94		0.00376801	0.00172048	0.000993997	3.9669e-05	0.00100607	0.000151455		0.00767969	0.0201807	49.5523		14.1446	0.960832	7.9472	0.954539	7.94187	0.962324		-7.15822
		0.000455432	0.00182173	0.000226042	0.000226042		0.0471	0.0735		0.000200708	0.00172681	9.49145e-05	6.62327e-05	0.000159809	0.000226042		4	-1	3	-1	3	1		6.5	2.02	6.56439	2.36	6.60209	1.94		0.00321133	0.00172681	0.00085423	6.62327e-05	0.00143828	0.000226042		0.00752293	0.0199737	50.0659		14.1614	0.961218	7.95675	0.954984	7.95146	0.962697		-7.1659
		0.000453156	0.00181262	0.000299882	0.000299882		0.0571	0.0901		0.000170347	0.00173155	8.10753e-05	9.81482e-05	0.000201734	0.000299882		4	-1	3	-1	3	1		6.5	2.02	6.56439	2.36	6.60209	1.94		0.00272555	0.00173155	0.000729677	9.81482e-05	0.0018156	0.000299882		0.00740041	0.0198103	50.4787		14.1748	0.961523	7.9643	0.955336	7.95904	0.96299		-7.17198
		0.000450902	0.00180361	0.000372989	0.000372989		0.0694	0.1102		0.00014453	0.00173452	6.90886e-05	0.000135706	0.000237283	0.000372989		4	-1	3	-1	3	1		6.5	2.02	6.56439	2.36	6.60209	1.94		0.00231248	0.00173452	0.000621797	0.000135706	0.00213555	0.000372989		0.00731304	0.0196931	50.7793		14.1843	0.961742	7.96973	0.955588	7.96449	0.963201		-7.17635
		0.000448671	0.00179468	0.000445372	0.000445372		0.0766	0.1219		0.000123083	0.00173571	5.89732e-05	0.000178758	0.000266614	0.000445372		4	-1	3	-1	3	1		6.5	2.02	6.56439	2.36	6.60209	1.94		0.00196934	0.00173571	0.000530758	0.000178758	0.00239953	0.000445372		0.00725946	0.0196208	50.9664		14.1902	0.961877	7.97308	0.955744	7.96786	0.963331		-7.17904
		0.00044573	0.00178292	0.000540775	0.000540775		0.0852	0.1363		0.000100507	0.00173475	4.81665e-05	0.000243719	0.000297056	0.000540775		4	-1	3	-1	3	1		6.5	2.02	6.56439	2.36	6.60209	1.94		0.00160812	0.00173475	0.000433499	0.000243719	0.00267351	0.000540775		0.00723437	0.0195868	51.0547		14.193	0.96194	7.97465	0.955817	7.96944	0.963393		-7.18031
		0.000442107	0.00176843	0.000658285	0.000658285		0.0941	0.1509		7.9966e-05	0.00173024	3.8191e-05	0.000334335	0.00032395	0.000658285		4	-1	3	-1	3	1		6.5	2.02	6.56439	2.36	6.60209	1.94		0.00127946	0.00173024	0.000343719	0.000334335	0.00291555	0.000658285		0.00726158	0.0196236	50.9589		14.19	0.961872	7.97295	0.955738	7.96772	0.963326		-7.17894
		0.000437837	0.00175135	0.0007968	0.0007968		0.1018	0.1641		6.31289e-05	0.00172144	2.99134e-05	0.000452005	0.000344795	0.0007968		4	-1	3	-1	3	1		6.5	2.02	6.56439	2.36	6.60209	1.94		0.00101006	0.00172144	0.000269221	0.000452005	0.00310315	0.0007968		0.00735268	0.0197463	50.6423		14.18	0.961642	7.96726	0.955474	7.96201	0.963105		-7.17436
		0.000431343	0.00172537	0.00100746	0.00100746		0.1068	0.1734		4.68468e-05	0.00170355	2.18273e-05	0.000644794	0.000362669	0.00100746		4	-1	3	-1	3	1		6.5	2.02	6.56439	2.36	6.60209	1.94		0.000749548	0.00170355	0.000196446	0.000644794	0.00326402	0.00100746		0.00756582	0.0200305	49.9238		14.1568	0.961112	7.95413	0.954862	7.94882	0.962594		-7.16379
		0.000423443	0.00169377	0.00126374	0.00126374		0.1116	0.1788		3.51249e-05	0.00167781	1.59657e-05	0.000891384	0.000372352	0.00126374		4	-1	3	-1	3	1		6.5	2.02	6.56439	2.36	6.60209	1.94		0.000561998	0.00167781	0.000143691	0.000891384	0.00335117	0.00126374		0.00788979	0.0204549	48.8881		14.1223	0.960321	7.93459	0.95395	7.9292	0.961832		-7.14807
Iteration	11	0.0004624	0.0018496	0	0		0	0		0.00031691	0.00170411	0.00014549	0	0	0		4	-1	3	-1	3	1		6.5	2.02	6.56439	2.36	6.60209	1.94		0.00507057	0.00170411	0.00130941	0	0	0		0.00808408	0.0207052	48.297		14.1021	0.959855	7.92311	0.953412	7.91767	0.961383		-7.13883
		0.000460054	0.00184022	7.61118e-05	7.61118e-05		0.0165	0.0246		0.000274385	0.00171281	0.000127402	1.78448e-05	5.8267e-05	7.61118e-05		4	-1	3	-1	3	1		6.5	2.02	6.56439	2.36	6.60209	1.94		0.00439016	0.00171281	0.00114662	1.78448e-05	0.000524403	7.61118e-05		0.00786795	0.0204265	48.9559		14.1246	0.960373	7.93589	0.95401	7.93051	0.961883		-7.14912
		0.000457731	0.00183092	0.000151455	0.000151455		0.0324	0.0501		0.000235501	0.00172048	0.000110444	3.9669e-05	0.000111786	0.000151455		4	-1	3	-1	3	1		6.5	2.02	6.56439	2.36	6.60209	1.94		0.00376801	0.00172048	0.000993997	3.9669e-05	0.00100607	0.000151455		0.00767969	0.0201807	49.5523		14.1446	0.960832	7.9472	0.954539	7.94187	0.962324		-7.15822
		0.000455432	0.00182173	0.000226042	0.000226042		0.0471	0.0735		0.000200708	0.00172681	9.49145e-05	6.62327e-05	0.000159809	0.000226042		4	-1	3	-1	3	1		6.5	2.02	6.56439	2.36	6.60209	1.94		0.00321133	0.00172681	0.00085423	6.62327e-05	0.00143828	0.000226042		0.00752293	0.0199737	50.0659		14.1614	0.961218	7.95675	0.954984	7.95146	0.962697		-7.1659
		0.000453156	0.00181262	0.000299882	0.000299882		0.0571	0.0901		0.000170347	0.00173155	8.10753e-05	9.81482e-05	0.000201734	0.000299882		4	-1	3	-1	3	1		6.5	2.02	6.56439	2.36	6.60209	1.94		0.00272555	0.00173155	0.000729677	9.81482e-05	0.0018156	0.000299882		0.00740041	0.0198103	50.4787		14.1748	0.961523	7.9643	0.955336	7.95904	0.96299		-7.17198
		0.000450902	0.00180361	0.000372989	0.000372989		0.0694	0.1102		0.00014453	0.00173452	6.90886e-05	0.000135706	0.000237283	0.000372989		4	-1	3	-1	3	1		6.5	2.02	6.56439	2.36	6.60209	1.94		0.00231248	0.00173452	0.000621797	0.000135706	0.00213555	0.000372989		0.00731304	0.0196931	50.7793		14.1843	0.961742	7.96973	0.955588	7.96449	0.963201		-7.17635
		0.000448671	0.00179468	0.000445372	0.000445372		0.0766	0.1219		0.000123083	0.00173571	5.89732e-05	0.000178758	0.000266614	0.000445372		4	-1	3	-1	3	1		6.5	2.02	6.56439	2.36	6.60209	1.94		0.00196934	0.00173571	0.000530758	0.000178758	0.00239953	0.000445372		0.00725946	0.0196208	50.9664		14.1902	0.961877	7.97308	0.955744	7.96786	0.963331		-7.17904
		0.00044573	0.00178292	0.000540775	0.000540775		0.0852	0.1363		0.000100507	0.00173475	4.81665e-05	0.000243719	0.000297056	0.000540775		4	-1	3	-1	3	1		6.5	2.02	6.56439	2.36	6.60209	1.94		0.00160812	0.00173475	0.000433499	0.000243719	0.00267351	0.000540775		0.00723437	0.0195868	51.0547		14.193	0.96194	7.97465	0.955817	7.96944	0.963393		-7.18031
		0.000442107	0.00176843	0.000658285	0.000658285		0.0941	0.1509		7.9966e-05	0.00173024	3.8191e-05	0.000334335	0.00032395	0.000658285		4	-1	3	-1	3	1		6.5	2.02	6.56439	2.36	6.60209	1.94		0.00127946	0.00173024	0.000343719	0.000334335	0.00291555	0.000658285		0.00726158	0.0196236	50.9589		14.19	0.961872	7.97295	0.955738	7.96772	0.963326		-7.17894
		0.000437837	0.00175135	0.0007968	0.0007968		0.1018	0.1641		6.31289e-05	0.00172144	2.99134e-05	0.000452005	0.000344795	0.0007968		4	-1	3	-1	3	1		6.5	2.02	6.56439	2.36	6.60209	1.94		0.00101006	0.00172144	0.000269221	0.000452005	0.00310315	0.0007968		0.00735268	0.0197463	50.6423		14.18	0.961642	7.96726	0.955474	7.96201	0.963105		-7.17436
		0.000431343	0.00172537	0.00100746	0.00100746		0.1068	0.1734		4.68468e-05	0.00170355	2.18273e-05	0.000644794	0.000362669	0.00100746		4	-1	3	-1	3	1		6.5	2.02	6.56439	2.36	6.60209	1.94		0.000749548	0.00170355	0.000196446	0.000644794	0.00326402	0.00100746		0.00756582	0.0200305	49.9238		14.1568	0.961112	7.95413	0.954862	7.94882	0.962594		-7.16379
		0.000423443	0.00169377	0.00126374	0.00126374		0.1116	0.1788		3.51249e-05	0.00167781	1.59657e-05	0.000891384	0.000372352	0.00126374		4	-1	3	-1	3	1		6.5	2.02	6.56439	2.36	6.60209	1.94		0.000561998	0.00167781	0.000143691	0.000891384	0.00335117	0.00126374		0.00788979	0.0204549	48.8881		14.1223	0.960321	7.93459	0.95395	7.9292	0.961832		-7.14807
Iteration	12	0.0004624	0.0018496	0	0		0	0		0.00031691	0.00170411	0.00014549	0	0	0		4	-1	3	-1	3	1		6.5	2.02	6.56439	2.36	6.60209	1.94		0.00507057	0.00170411	0.00130941	0	0	0		0.00808408	0.0207052	48.297		14.1021	0.959855	7.92311	0.953412	7.91767	0.961383		-7.13883
		0.000460054	0.00184022	7.61118e-05	7.61118e-05		0.0165	0.0246		0.000274385	0.00171281	0.000127402	1.78448e-05	5.8267e-05	7.61118e-05		4	-1	3	-1	3	1		6.5	2.02	6.56439	2.36	6.60209	1.94		0.00439016	0.00171281	0.00114662	1.78448e-05	0.000524403	7.61118e-05		0.00786795	0.0204265	48.9559		14.1246	0.960373	7.93589	0.95401	7.93051	0.961883		-7.14912
		0.000457731	0.00183092	0.000151455	0.000151455		0.0324	0.0501		0.000235501	0.00172048	0.000110444	3.9669e-05	0.000111786	0.000151455		4	-1	3	-1	3	1		6.5	2.02	6.56439	2.36	6.60209	1.94		0.00376801	0.00172048	0.000993997	3.9669e-05	0.00100607	0.000151455		0.00767969	0.0201807	49.5523		14.1446	0.960832	7.9472	0.954539	7.94187	0.962324		-7.15822
		0.000455432	0.00182173	0.000226042	0.000226042		0.0471	0.0735		0.000200708	0.00172681	9.49145e-05	6.62327e-05	0.000159809	0.000226042		4	-1	3	-1	3	1		6.5	2.02	6.56439	2.36	6.60209	1.94		0.00321133	0.00172681	0.00085423	6.62327e-05	0.00143828	0.000226042		0.00752293	0.0199737	50.0659		14.1614	0.961218	7.95675	0.954984	7.95146	0.962697		-7.1659
		0.000453156	0.00181262	0.000299882	0.000299882		0.0571	0.0901		0.000170347	0.00173155	8.10753e-05	9.81482e-05	0.000201734	0.000299882		4	-1	3	-1	3	1		6.5	2.02	6.56439	2.36	6.60209	1.94		0.00272555	0.00173155	0.000729677	9.81482e-05	0.0018156	0.000299882		0.00740041	0.0198103	50.4787		14.1748	0.961523	7.9643	0.955336	7.95904	0.96299		-7.17198
		0.000450902	0.00180361	0.000372989	0.000372989		0.0694	0.1102		0.00014453	0.00173452	6.90886e-05	0.000135706	0.000237283	0.000372989		4	-1	3	-1	3	1		6.5	2.02	6.56439	2.36	6.60209	1.94		0.00231248	0.00173452	0.000621797	0.000135706	0.00213555	0.000372989		0.00731304	0.0196931	50.7793		14.1843	0.961742	7.96973	0.955588	7.96449	0.963201		-7.17635
		0.000448671	0.00179468	0.000445372	0.000445372		0.0766	0.1219		0.000123083	0.00173571	5.89732e-05	0.000178758	0.000266614	0.000445372		4	-1	3	-1	3	1		6.5	2.02	6.56439	2.36	6.60209	1.94		0.00196934	0.00173571	0.000530758	0.000178758	0.00239953	0.000445372		0.00725946	0.0196208	50.9664		14.1902	0.961877	7.97308	0.955744	7.96786	0.963331		-7.17904
		0.00044573	0.00178292	0.000540775	0.000540775		0.0852	0.1363		0.000100507	0.00173475	4.81665e-05	0.000243719	0.000297056	0.000540775		4	-1	3	-1	3	1		6.5	2.02	6.56439	2.36	6.60209	1.94		0.00160812	0.00173475	0.000433499	0.000243719	0.00267351	0.000540775		0.00723437	0.0195868	51.0547		14.193	0.96194	7.97465	0.955817	7.96944	0.963393		-7.18031
		0.000442107	0.00176843	0.000658285	0.000658285		0.0941	0.1509		7.9966e-05	0.00173024	3.8191e-05	0.000334335	0.00032395	0.000658285		4	-1	3	-1	3	1		6.5	2.02	6.56439	2.36	6.60209	1.94		0.00127946	0.00173024	0.000343719	0.000334335	0.00291555	0.000658285		0.00726158	0.0196236	50.9589		14.19	0.961872	7.97295	0.955738	7.96772	0.963326		-7.17894
		0.000437837	0.00175135	0.0007968	0.0007968		0.1018	0.1641		6.31289e-05	0.00172144	2.99134e-05	0.000452005	0.000344795	0.0007968		4	-1	3	-1	3	1		6.5	2.02	6.56439	2.36	6.60209	1.94		0.00101006	0.00172144	0.000269221	0.000452005	0.00310315	0.0007968		0.00735268	0.0197463	50.6423		14.18	0.961642	7.96726	0.955474	7.96201	0.963105		-7.17436
		0.000431343	0.00172537	0.00100746	0.00100746		0.1068	0.1734		4.68468e-05	0.00170355	2.18273e-05	0.000644794	0.000362669	0.00100746		4	-1	3	-1	3	1		6.5	2.02	6.56439	2.36	6.60209	1.94		0.000749548	0.00170355	0.000196446	0.000644794	0.00326402	0.00100746		0.00756582	0.0200305	49.9238		14.1568	0.961112	7.95413	0.954862	7.94882	0.962594		-7.16379
		0.000423443	0.00169377	0.00126374	0.00126374		0.1116	0.1788		3.51249e-05	0.00167781	1.59657e-05	0.000891384	0.000372352	0.00126374		4	-1	3	-1	3	1		6.5	2.02	6.56439	2.36	6.60209	1.94		0.000561998	0.00167781	0.000143691	0.000891384	0.00335117	0.00126374		0.00788979	0.0204549	48.8881		14.1223	0.960321	7.93459	0.95395	7.9292	0.961832		-7.14807
Iteration	13	0.0004624	0.0018496	0	0		0	0		0.00031691	0.00170411	0.00014549	0	0	0		4	-1	3	-1	3	1		6.5	2.02	6.56439	2.36	6.60209	1.94		0.00507057	0.00170411	0.00130941	0	0	0		0.00808408	0.0207052	48.297		14.1021	0.959855	7.92311	0.953412	7.91767	0.961383		-7.13883
		0.000460054	0.00184022	7.61118e-05	7.61118e-05		0.0165	0.0246		0.000274385	0.00171281	0.000127402	1.78448e-05	5.8267e-05	7.61118e-05		4	-1	3	-1	3	1		6.5	2.02	6.56439	2.36	6.60209	1.94		0.00439016	0.00171281	0.00114662	1.78448e-05	0.000524403	7.61118e-05		0.00786795	0.0204265	48.9559		14.1246	0.960373	7.93589	0.95401	7.93051	0.961883		-7.14912
		0.000457731	0.00183092	0.000151455	0.000151455		0.0324	0.0501		0.000235501	0.00172048	0.000110444	3.9669e-05	0.000111786	0.000151455		4	-1	3	-1	3	1		6.5	2.02	6.56439	2.36	6.60209	1.94		0.00376801	0.00172048	0.000993997	3.9669e-05	0.00100607	0.000151455		0.00767969	0.0201807	49.5523		14.1446	0.960832	7.9472	0.954539	7.94187	0.962324		-7.15822
		0.000455432	0.00182173	0.000226042	0.000226042		0.0471	0.0735		0.000200708	0.00172681	9.49145e-05	6.62327e-05	0.000159809	0.000226042		4	-1	3	-1	3	1		6.5	2.02	6.56439	2.36	6.60209	1.94		0.00321133	0.00172681	0.00085423	6.62327e-05	0.00143828	0.000226042		0.00752293	0.0199737	50.0659		14.1614	0.961218	7.95675	0.954984	7.95146	0.962697		-7.1659
		0.000453156	0.00181262	0.000299882	0.000299882		0.0571	0.0901		0.000170347	0.00173155	8.10753e-05	9.81482e-05	0.000201734	0.000299882		4	-1	3	-1	3	1		6.5	2.02	6.56439	2.36	6.60209	1.94		0.00272555	0.00173155	0.000729677	9.81482e-05	0.0018156	0.000299882		0.00740041	0.0198103	50.4787		14.1748	0.961523	7.9643	0.955336	7.95904	0.96299		-7.17198
		0.000450902	0.00180361	0.000372989	0.000372989		0.0694	0.1102		0.00014453	0.00173452	6.90886e-05	0.000135706	0.000237283	0.000372989		4	-1	3	-1	3	1		6.5	2.02	6.56439	2.36	6.60209	1.94		0.00231248	0.00173452	0.000621797	0.000135706	0.00213555	0.000372989		0.00731304	0.0196931	50.7793		14.1843	0.961742	7.96973	0.955588	7.96449	0.963201		-7.17635
		0.000448671	0.00179468	0.000445372	0.000445372		0.0766	0.1219		0.000123083	0.00173571	5.89732e-05	0.000178758	0.000266614	0.000445372		4	-1	3	-1	3	1		6.5	2.02	6.56439	2.36	6.60209	1.94		0.00196934	0.00173571	0.000530758	0.000178758	0.00239953	0.000445372		0.00725946	0.0196208	50.9664		14.1902	0.961877	7.97308	0.955744	7.96786	0.963331		-7.17904
		0.00044573	0.00178292	0.000540775	0.000540775		0.0852	0.1363		0.000100507	0.00173475	4.81665e-05	0.000243719	0.000297056	0.000540775		4	-1	3	-1	3	1		6.5	2.02	6.56439	2.36	6.60209	1.94		0.00160812	0.00173475	0.000433499	0.000243719	0.00267351	0.000540775		0.00723437	0.0195868	51.0547		14.193	0.96194	7.97465	0.955817	7.96944	0.963393		-7.18031
		0.000442107	0.00176843	0.000658285	0.000658285		0.0941	0.1509		7.9966e-05	0.00173024	3.8191e-05	0.000334335	0.00032395	0.000658285		4	-1	3	-1	3	1		6.5	2.02	6.56439	2.36	6.60209	1.94		0.00127946	0.00173024	0.000343719	0.000334335	0.00291555	0.000658285		0.00726158	0.0196236	50.9589		14.19	0.961872	7.97295	0.955738	7.96772	0.963326		-7.17894
		0.000437837	0.00175135	0.0007968	0.0007968		0.1018	0.1641		6.31289e-05	0.00172144	2.99134e-05	0.000452005	0.000344795	0.0007968		4	-1	3	-1	3	1		6.5	2.02	6.56439	2.36	6.60209	1.94		0.00101006	0.00172144	0.000269221	0.000452005	0.00310315	0.0007968		0.00735268	0.0197463	50.6423		14.18	0.961642	7.96726	0.955474	7.96201	0.963105		-7.17436
		0.000431343	0.00172537	0.00100746	0.00100746		0.1068	0.1734		4.68468e-05	0.00170355	2.18273e-05	0.000644794	0.000362669	0.00100746		4	-1	3	-1	3	1		6.5	2.02	6.56439	2.36	6.60209	1.94		0.000749548	0.00170355	0.000196446	0.000644794	0.00326402	0.00100746		0.00756582	0.0200305	49.9238		14.1568	0.961112	7.95413	0.954862	7.94882	0.962594		-7.16379
		0.000423443	0.00169377	0.00126374	0.00126374		0.1116	0.1788		3.51249e-05	0.00167781	1.59657e-05	0.000891384	0.000372352	0.00126374		4	-1	3	-1	3	1		6.5	2.02	6.56439	2.36	6.60209	1.94		0.000561998	0.00167781	0.000143691	0.000891384	0.00335117	0.00126374		0.00788979	0.0204549	48.8881		14.1223	0.960321	7.93459	0.95395	7.9292	0.961832		-7.14807
Iteration	14	0.0004624	0.0018496	0	0		0	0		0.00031691	0.00170411	0.00014549	0	0	0		4	-1	3	-1	3	1		6.5	2.02	6.56439	2.36	6.60209	1.94		0.00507057	0.00170411	0.00130941	0	0	0		0.00808408	0.0207052	48.297		14.1021	0.959855	7.92311	0.953412	7.91767	0.961383		-7.13883
		0.000460054	0.00184022	7.61118e-05	7.61118e-05		0.0165	0.0246		0.000274385	0.00171281	0.000127402	1.78448e-05	5.8267e-05	7.61118e-05		4	-1	3	-1	3	1		6.5	2.02	6.56439	2.36	6.60209	1.94		0.00439016	0.00171281	0.00114662	1.78448e-05	0.000524403	7.61118e-05		0.00786795	0.0204265	48.9559		14.1246	0.960373	7.93589	0.95401	7.93051	0.961883		-7.14912
		0.000457731	0.00183092	0.000151455	0.000151455		0.0324	0.0501		0.000235501	0.00172048	0.000110444	3.9669e-05	0.000111786	0.000151455		4	-1	3	-1	3	1		6.5	2.02	6.56439	2.36	6.60209	1.94		0.00376801	0.00172048	0.000993997	3.9669e-05	0.00100607	0.000151455		0.00767969	0.0201807	49.5523		14.1446	0.960832	7.9472	0.954539	7.94187	0.962324		-7.15822
		0.000455432	0.00182173	0.000226042	0.000226042		0.0471	0.0735		0.000200708	0.00172681	9.49145e-05	6.62327e-05	0.000159809	0.000226042		4	-1	3	-1	3	1		6.5	2.02	6.56439	2.36	6.60209	1.94		0.00321133	0.00172681	0.00085423	6.62327e-05	0.00143828	0.000226042		0.00752293	0.0199737	50.0659		14.1614	0.961218	7.95675	0.954984	7.95146	0.962697		-7.1659
		0.000453156	0.00181262	0.000299882	0.000299882		0.0571	0.0901		0.000170347	0.00173155	8.10753e-05	9.81482e-05	0.000201734	0.000299882		4	-1	3	-1	3	1		6.5	2.02	6.56439	2.36	6.60209	1.94		0.00272555	0.00173155	0.000729677	9.81482e-05	0.0018156	0.000299882		0.00740041	0.0198103	50.4787		14.1748	0.961523	7.9643	0.955336	7.95904	0.96299		-7.17198
		0.000450902	0.00180361	0.000372989	0.000372989		0.0694	0.1102		0.00014453	0.00173452	6.90886e-05	0.000135706	0.000237283	0.000372989		4	-1	3	-1	3	1		6.5	2.02	6.56439	2.36	6.60209	1.94		0.00231248	0.00173452	0.000621797	0.000135706	0.00213555	0.000372989		0.00731304	0.0196931	50.7793		14.1843	0.961742	7.96973	0.955588	7.96449	0.963201		-7.17635
		0.000448671	0.00179468	0.000445372	0.000445372		0.0766	0.1219		0.000123083	0.00173571	5.89732e-05	0.000178758	0.000266614	0.000445372		4	-1	3	-1	3	1		6.5	2.02	6.56439	2.36	6.60209	1.94		0.00196934	0.00173571	0.000530758	0.000178758	0.00239953	0.000445372		0.00725946	0.0196208	50.9664		14.1902	0.961877	7.97308	0.955744	7.96786	0.963331		-7.17904
		0.00044573	0.00178292	0.000540775	0.000540775		0.0852	0.1363		0.000100507	0.00173475	4.81665e-05	0.000243719	0.000297056	0.000540775		4	-1	3	-1	3	1		6.5	2.02	6.56439	2.36	6.60209	1.94		0.00160812	0.00173475	0.000433499	0.000243719	0.00267351	0.000540775		0.00723437	0.0195868	51.0547		14.193	0.96194	7.97465	0.955817	7.96944	0.963393		-7.18031
		0.000442107	0.00176843	0.000658285	0.000658285		0.0941	0.1509		7.9966e-05	0.00173024	3.8191e-05	0.000334335	0.00032395	0.000658285		4	-1	3	-1	3	1		6.5	2.02	6.56439	2.36	6.60209	1.94		0.00127946	0.00173024	0.000343719	0.000334335	0.00291555	0.000658285		0.00726158	0.0196236	50.9589		14.19	0.961872	7.97295	0.955738	7.96772	0.963326		-7.17894
		0.000437837	0.00175135	0.0007968	0.0007968		0.1018	0.1641		6.31289e-05	0.00172144	2.99134e-05	0.000452005	0.000344795	0.0007968		4	-1	3	-1	3	1		6.5	2.02	6.56439	2.36	6.60209	1.94		0.00101006	0.00172144	0.000269221	0.000452005	0.00310315	0.0007968		0.00735268	0.0197463	50.6423		14.18	0.961642	7.96726	0.955474	7.96201	0.963105		-7.17436
		0.000431343	0.00172537	0.00100746	0.00100746		0.1068	0.1734		4.68468e-05	0.00170355	2.18273e-05	0.000644794	0.000362669	0.00100746		4	-1	3	-1	3	1		6.5	2.02	6.56439	2.36	6.60209	1.94		0.000749548	0.00170355	0.000196446	0.000644794	0.00326402	0.00100746		0.00756582	0.0200305	49.9238		14.1568	0.961112	7.95413	0.954862	7.94882	0.962594		-7.16379
		0.000423443	0.00169377	0.00126374	0.00126374		0.1116	0.1788		3.51249e-05	0.00167781	1.59657e-05	0.000891384	0.000372352	0.00126374		4	-1	3	-1	3	1		6.5	2.02	6.56439	2.36	6.60209	1.94		0.000561998	0.00167781	0.000143691	0.000891384	0.00335117	0.00126374		0.00788979	0.0204549	48.8881		14.1223	0.960321	7.93459	0.95395	7.9292	0.961832		-7.14807
Iteration	15	0.0004624	0.0018496	0	0		0	0		0.00031691	0.00170411	0.00014549	0	0	0		4	-1	3	-1	3	1		6.5	2.02	6.56439	2.36	6.60209	1.94		0.00507057	0.00170411	0.00130941	0	0	0		0.00808408	0.0207052	48.297		14.1021	0.959855	7.92311	0.953412	7.91767	0.961383		-7.13883
		0.000460054	0.00184022	7.61118e-05	7.61118e-05		0.0165	0.0246		0.000274385	0.00171281	0.000127402	1.78448e-05	5.8267e-05	7.61118e-05		4	-1	3	-1	3	1		6.5	2.02	6.56439	2.36	6.60209	1.94		0.00439016	0.00171281	0.00114662	1.78448e-05	0.000524403	7.61118e-05		0.00786795	0.0204265	48.9559		14.1246	0.960373	7.93589	0.95401	7.93051	0.961883		-7.14912
		0.000457731	0.00183092	0.000151455	0.000151455		0.0324	0.0501		0.000235501	0.00172048	0.000110444	3.9669e-05	0.000111786	0.000151455		4	-1	3	-1	3	1		6.5	2.02	6.56439	2.36	6.60209	1.94		0.00376801	0.00172048	0.000993997	3.9669e-05	0.00100607	0.000151455		0.00767969	0.0201807	49.5523		14.1446	0.960832	7.9472	0.954539	7.94187	0.962324		-7.15822
		0.000455432	0.00182173	0.000226042	0.000226042		0.0471	0.0735		0.000200708	0.00172681	9.49145e-05	6.62327e-05	0.000159809	0.000226042		4	-1	3	-1	3	1		6.5	2.02	6.56439	2.36	6.60209	1.94		0.00321133	0.00172681	0.00085423	6.62327e-05	0.00143828	0.000226042		0.00752293	0.0199737	50.0659		14.1614	0.961218	7.95675	0.954984	7.95146	0.962697		-7.1659
		0.000453156	0.00181262	0.000299882	0.000299882		0.0571	0.0901		0.000170347	0.00173155	8.10753e-05	9.81482e-05	0.000201734	0.000299882		4	-1	3	-1	3	1		6.5	2.02	6.56439	2.36	6.60209	1.94		0.00272555	0.00173155	0.000729677	9.81482e-05	0.0018156	0.000299882		0.00740041	0.0198103	50.4787		14.1748	0.961523	7.9643	0.955336	7.95904	0.96299		-7.17198
		0.000450902	0.00180361	0.000372989	0.000372989		0.0694	0.1102		0.00014453	0.00173452	6.90886e-05	0.000135706	0.000237283	0.000372989		4	-1	3	-1	3	1		6.5	2.02	6.56439	2.36	6.60209	1.94		0.00231248	0.00173452	0.000621797	0.000135706	0.00213555	0.000372989		0.00731304	0.0196931	50.7793		14.1843	0.961742	7.96973	0.955588	7.96449	0.963201		-7.17635
		0.000448671	0.00179468	0.000445372	0.000445372		0.0766	0.1219		0.000123083	0.00173571	5.89732e-05	0.000178758	0.000266614	0.000445372		4	-1	3	-1	3	1		6.5	2.02	6.56439	2.36	6.60209	1.94		0.00196934	0.00173571	0.000530758	0.000178758	0.00239953	0.000445372		0.00725946	0.0196208	50.9664		14.1902	0.961877	7.97308	0.955744	7.96786	0.963331		-7.17904
		0.00044573	0.00178292	0.000540775	0.000540775		0.0852	0.1363		0.000100507	0.00173475	4.81665e-05	0.000243719	0.000297056	0.000540775		4	-1	3	-1	3	1		6.5	2.02	6.56439	2.36	6.60209	1.94		0.00160812	0.00173475	0.000433499	0.000243719	0.00267351	0.000540775		0.00723437	0.0195868	51.0547		14.193	0.96194	7.97465	0.955817	7.96944	0.963393		-7.18031
		0.000442107	0.00176843	0.000658285	0.000658285		0.0941	0.1509		7.9966e-05	0.00173024	3.8191e-05	0.000334335	0.00032395	0.000658285		4	-1	3	-1	3	1		6.5	2.02	6.56439	2.36	6.60209	1.94		0.00127946	0.00173024	0.000343719	0.000334335	0.00291555	0.000658285		0.00726158	0.0196236	50.9589		14.19	0.961872	7.97295	0.955738	7.96772	0.963326		-7.17894
		0.000437837	0.00175135	0.0007968	0.0007968		0.1018	0.1641		6.31289e-05	0.00172144	2.99134e-05	0.000452005	0.000344795	0.0007968		4	-1	3	-1	3	1		6.5	2.02	6.56439	2.36	6.60209	1.94		0.00101006	0.00172144	0.000269221	0.000452005	0.00310315	0.0007968		0.00735268	0.0197463	50.6423		14.18	0.961642	7.96726	0.955474	7.96201	0.963105		-7.17436
		0.000431343	0.00172537	0.00100746	0.00100746		0.1068	0.1734		4.68468e-05	0.00170355	2.18273e-05	0.000644794	0.000362669	0.00100746		4	-1	3	-1	3	1		6.5	2.02	6.56439	2.36	6.60209	1.94		0.000749548	0.00170355	0.000196446	0.000644794	0.00326402	0.00100746		0.00756582	0.0200305	49.9238		14.1568	0.961112	7.95413	0.954862	7.94882	0.962594		-7.16379
		0.000423443	0.00169377	0.00126374	0.00126374		0.1116	0.1788		3.51249e-05	0.00167781	1.59657e-05	0.000891384	0.000372352	0.00126374		4	-1	3	-1	3	1		6.5	2.02	6.56439	2.36	6.60209	1.94		0.000561998	0.00167781	0.000143691	0.000891384	0.00335117	0.00126374		0.00788979	0.0204549	48.8881		14.1223	0.960321	7.93459	0.95395	7.9292	0.961832		-7.14807
		H0	A0	X+0	B0		L	J		H	A	HA	B	HB	X																				0.36721	0.0630598
		M	M	M	M		ppm	ppm		M	M	M	M	M	M			fA	fB																0.242756	0.225382
Iteration		0.0004624	0.0018496	0	0		0	0		0.00031691	0.00170411	0.00014549	0	0	0			0.31464	0		0	0													0	0
		0.000460054	0.00184022	7.61118e-05	7.61118e-05		0.0165	0.0246		0.000274385	0.00171281	0.000127402	1.78448e-05	5.8267e-05	7.61118e-05			0.276928	0.126653		-0.0377122	0.126653			0.00142221	0.0160409	-0.00477634		-0.000622251	0.00208977		-0.00092772	0.00311565		0.0168973	0.0261671		1.57857e-07	2.45588e-06
		0.000457731	0.00183092	0.000151455	0.000151455		0.0324	0.0501		0.000235501	0.00172048	0.000110444	3.9669e-05	0.000111786	0.000151455			0.241286	0.244218		-0.0733542	0.244218			0.00538084	0.0596423	-0.0179144		-0.00237668	0.00791265		-0.00367504	0.0122353		0.0323488	0.0504167		2.61781e-09	1.0029e-07
		0.000455432	0.00182173	0.000226042	0.000226042		0.0471	0.0735		0.000200708	0.00172681	9.49145e-05	6.62327e-05	0.000159809	0.000226042			0.208405	0.350896		-0.106235	0.350896			0.0112859	0.123128	-0.0372774		-0.00500367	0.0165272		-0.00780827	0.0257909		0.0461715	0.0723867		8.62179e-07	1.23951e-06
		0.000453156	0.00181262	0.000299882	0.000299882		0.0571	0.0901		0.000170347	0.00173155	8.10753e-05	9.81482e-05	0.000201734	0.000299882			0.178912	0.445175		-0.135728	0.445175			0.018422	0.198181	-0.0604227		-0.00775006	0.0254195		-0.0122291	0.0401103		0.0582281	0.0917757		1.27271e-06	2.80791e-06
		0.000450902	0.00180361	0.000372989	0.000372989		0.0694	0.1102		0.00014453	0.00173452	6.90886e-05	0.000135706	0.000237283	0.000372989			0.153223	0.526241		-0.161417	0.526241			0.0260555	0.27693	-0.0849444		-0.0112024	0.0365212		-0.0177882	0.0579918		0.068474	0.108427		8.57482e-07	3.14492e-06
		0.000448671	0.00179468	0.000445372	0.000445372		0.0766	0.1219		0.000123083	0.00173571	5.89732e-05	0.000178758	0.000266614	0.000445372			0.13144	0.594231		-0.183201	0.594231			0.0335625	0.353111	-0.108864		-0.0140332	0.0455181		-0.0223322	0.0724368		0.0769799	0.122377		1.44287e-07	2.27229e-07
		0.00044573	0.00178292	0.000540775	0.000540775		0.0852	0.1363		0.000100507	0.00173475	4.81665e-05	0.000243719	0.000297056	0.000540775			0.108062	0.666449		-0.206578	0.666449			0.0426745	0.444154	-0.137674		-0.0176005	0.0567814		-0.0281566	0.090837		0.0859266	0.137179		5.27921e-07	7.72706e-07
		0.000442107	0.00176843	0.000658285	0.000658285		0.0941	0.1509		7.9966e-05	0.00173024	3.8191e-05	0.000334335	0.00032395	0.000658285			0.086384	0.732741		-0.228256	0.732741			0.052101	0.53691	-0.167253		-0.0214789	0.068951		-0.0344439	0.110571		0.094059	0.150753		1.67843e-09	2.15497e-08
		0.000437837	0.00175135	0.0007968	0.0007968		0.1018	0.1641		6.31289e-05	0.00172144	2.99134e-05	0.000452005	0.000344795	0.0007968			0.0683208	0.787495		-0.246319	0.787495			0.0606733	0.620149	-0.193975		-0.0250753	0.080167		-0.040421	0.129228		0.100718	0.161955		1.1708e-06	4.60196e-06
		0.000431343	0.00172537	0.00100746	0.00100746		0.1068	0.1734		4.68468e-05	0.00170355	2.18273e-05	0.000644794	0.000362669	0.00100746			0.0506031	0.84079		-0.264037	0.84079			0.0697157	0.706928	-0.222		-0.0281992	0.0897964		-0.0457841	0.145793		0.107149	0.172849		1.22077e-07	3.03413e-07
		0.000423443	0.00169377	0.00126374	0.00126374		0.1116	0.1788		3.51249e-05	0.00167781	1.59657e-05	0.000891384	0.000372352	0.00126374			0.0377044	0.879345		-0.276936	0.879345			0.0766935	0.773248	-0.243522		-0.0309061	0.0981349		-0.0495161	0.157227		0.111772	0.180725		2.96731e-08	3.70702e-06
																									0.0361806	0.373493	-0.116238		-0.0149316	0.0479836		-0.0239166	0.0768487					1.11508e-06	0.00105597
																									0.0361806	-0.116238		1	2		1	1
																									-0.116238	0.373493		1	2		2	2
																									204357	63599.9		-0.0149316	0.0479836		-3051.38	3051.75		0.36721
																									63599.9	19796.2		-0.0149316	0.0479836		-949.651	949.894		0.242756
																									204357	63599.9		-0.0239166	0.0768487		-4887.51	4887.57		0.0630598
																									63599.9	19796.2		-0.0239166	0.0768487		-1521.09	1521.32		0.225382
[truncated: 37 more columns]

## Sheet: NMR-fit
		ion	NMR
	ion and	concentration	delta															F-L	F-J	Cl-L	Cl-J	Br-L	Br-J	I-L	I-J			1	2	3	4	5	6	7	8			1	2	3	4	5	6	7	8		2	3	4
	NMR delta	M						1	2	3	4	5	6	7	8
	F	0	0		0.284753	0		0	0	0	0	0	0	0	0			1	0	1	0	0	0	0	0
	L	0.00157251	-0.0057		0.257854	0.0377281		0.0377281	0.0377281	-0.0268999	-0.0268999	0	0	0	0			1	0	1	0	0	0	0	0			0.0377281	0	-0.0268999	0	0	0	0	0			0.00142341	0	-0.00101488	0	0	0	0	0		0	0	0
		0.00390792	-0.0114		0.228085	0.0828476		0.0828476	0.0828476	-0.0566686	-0.0566686	0	0	0	0			1	0	1	0	0	0	0	0			0.0828476	0	-0.0566686	0	0	0	0	0			0.00686373	0	-0.00469486	0	0	0	0	0		0	0	0
		0.00697898	-0.0158		0.199467	0.129533		0.129533	0.129533	-0.0852866	-0.0852866	0	0	0	0			1	0	1	0	0	0	0	0			0.129533	0	-0.0852866	0	0	0	0	0			0.0167787	0	-0.0110474	0	0	0	0	0		0	0	0
		0.0107506	-0.0205		0.173718	0.174405		0.174405	0.174405	-0.111035	-0.111035	0	0	0	0			1	0	1	0	0	0	0	0			0.174405	0	-0.111035	0	0	0	0	0			0.030417	0	-0.0193651	0	0	0	0	0		0	0	0
		0.0151808	-0.0258		0.151309	0.215828		0.215828	0.215828	-0.133445	-0.133445	0	0	0	0			1	0	1	0	0	0	0	0			0.215828	0	-0.133445	0	0	0	0	0			0.0465816	0	-0.0288011	0	0	0	0	0		0	0	0
		0.0202218	-0.0279		0.132127	0.253216		0.253216	0.253216	-0.152627	-0.152627	0	0	0	0			1	0	1	0	0	0	0	0			0.253216	0	-0.152627	0	0	0	0	0			0.0641185	0	-0.0386476	0	0	0	0	0		0	0	0
		0.0258215	-0.0311		0.115829	0.286555		0.286555	0.286555	-0.168924	-0.168924	0	0	0	0			1	0	1	0	0	0	0	0			0.286555	0	-0.168924	0	0	0	0	0			0.0821138	0	-0.048406	0	0	0	0	0		0	0	0
		0.0312562	-0.0329		0.103369	0.313145		0.313145	0.313145	-0.181384	-0.181384	0	0	0	0			1	0	1	0	0	0	0	0			0.313145	0	-0.181384	0	0	0	0	0			0.0980598	0	-0.0567996	0	0	0	0	0		0	0	0
		0.0384726	-0.036		0.0902847	0.342237		0.342237	0.342237	-0.194469	-0.194469	0	0	0	0			1	0	1	0	0	0	0	0			0.342237	0	-0.194469	0	0	0	0	0			0.117126	0	-0.0665544	0	0	0	0	0		0	0	0
		0.045408	-0.0385		0.080303	0.36535		0.36535	0.36535	-0.20445	-0.20445	0	0	0	0			1	0	1	0	0	0	0	0			0.36535	0	-0.20445	0	0	0	0	0			0.133481	0	-0.074696	0	0	0	0	0		0	0	0
		0.0544414	-0.0404		0.0699312	0.390344		0.390344	0.390344	-0.214822	-0.214822	0	0	0	0			1	0	1	0	0	0	0	0			0.390344	0	-0.214822	0	0	0	0	0			0.152368	0	-0.0838546	0	0	0	0	0		0	0	0
	F	0	0		0.284753	0		0	0	0	0	0	0	0	0			0	1	0	1	0	0	0	0
	J	0.00157251	-0.0095		0.257854	0.0377281		0.0377281	0.0377281	-0.0268999	-0.0268999	0	0	0	0			0	1	0	1	0	0	0	0			0	0.0377281	0	-0.0268999	0	0	0	0			0	0	0	0	0	0	0	0		0.00142341	0	-0.00101488
		0.00390792	-0.019		0.228085	0.0828476		0.0828476	0.0828476	-0.0566686	-0.0566686	0	0	0	0			0	1	0	1	0	0	0	0			0	0.0828476	0	-0.0566686	0	0	0	0			0	0	0	0	0	0	0	0		0.00686373	0	-0.00469486
		0.00697898	-0.0282		0.199467	0.129533		0.129533	0.129533	-0.0852866	-0.0852866	0	0	0	0			0	1	0	1	0	0	0	0			0	0.129533	0	-0.0852866	0	0	0	0			0	0	0	0	0	0	0	0		0.0167787	0	-0.0110474
		0.0107506	-0.0363		0.173718	0.174405		0.174405	0.174405	-0.111035	-0.111035	0	0	0	0			0	1	0	1	0	0	0	0			0	0.174405	0	-0.111035	0	0	0	0			0	0	0	0	0	0	0	0		0.030417	0	-0.0193651
		0.0151808	-0.0442		0.151309	0.215828		0.215828	0.215828	-0.133445	-0.133445	0	0	0	0			0	1	0	1	0	0	0	0			0	0.215828	0	-0.133445	0	0	0	0			0	0	0	0	0	0	0	0		0.0465816	0	-0.0288011
		0.0202218	-0.0499		0.132127	0.253216		0.253216	0.253216	-0.152627	-0.152627	0	0	0	0			0	1	0	1	0	0	0	0			0	0.253216	0	-0.152627	0	0	0	0			0	0	0	0	0	0	0	0		0.0641185	0	-0.0386476
		0.0258215	-0.0546		0.115829	0.286555		0.286555	0.286555	-0.168924	-0.168924	0	0	0	0			0	1	0	1	0	0	0	0			0	0.286555	0	-0.168924	0	0	0	0			0	0	0	0	0	0	0	0		0.0821138	0	-0.048406
		0.0312562	-0.0589		0.103369	0.313145		0.313145	0.313145	-0.181384	-0.181384	0	0	0	0			0	1	0	1	0	0	0	0			0	0.313145	0	-0.181384	0	0	0	0			0	0	0	0	0	0	0	0		0.0980598	0	-0.0567996
		0.0384726	-0.0634		0.0902847	0.342237		0.342237	0.342237	-0.194469	-0.194469	0	0	0	0			0	1	0	1	0	0	0	0			0	0.342237	0	-0.194469	0	0	0	0			0	0	0	0	0	0	0	0		0.117126	0	-0.0665544
		0.045408	-0.0669		0.080303	0.36535		0.36535	0.36535	-0.20445	-0.20445	0	0	0	0			0	1	0	1	0	0	0	0			0	0.36535	0	-0.20445	0	0	0	0			0	0	0	0	0	0	0	0		0.133481	0	-0.074696
		0.0544414	-0.0706		0.0699312	0.390344		0.390344	0.390344	-0.214822	-0.214822	0	0	0	0			0	1	0	1	0	0	0	0			0	0.390344	0	-0.214822	0	0	0	0			0	0	0	0	0	0	0	0		0.152368	0	-0.0838546
	Cl	0.0016	0		0.291733	0		0	0	0	0	0	0	0	0			0	0	1	0	0	0	0	0			0	0	0	0	0	0	0	0			0	0	0	0	0	0	0	0		0	0	0
	L	0.00355653	0.0297		0.460768	0		0	0	0.169035	0.169035	0	0	0	0			0	0	1	0	0	0	0	0			0	0	0.169035	0	0	0	0	0			0	0	0	0	0	0	0	0		0	0	0
		0.00548755	0.0481		0.552213	0		0	0	0.26048	0.26048	0	0	0	0			0	0	1	0	0	0	0	0			0	0	0.26048	0	0	0	0	0			0	0	0	0	0	0	0	0		0	0	0
		0.00739359	0.0584		0.609953	0		0	0	0.318221	0.318221	0	0	0	0			0	0	1	0	0	0	0	0			0	0	0.318221	0	0	0	0	0			0	0	0	0	0	0	0	0		0	0	0
		0.00927515	0.0669		0.650038	0		0	0	0.358305	0.358305	0	0	0	0			0	0	1	0	0	0	0	0			0	0	0.358305	0	0	0	0	0			0	0	0	0	0	0	0	0		0	0	0
		0.0111326	0.0707		0.679675	0		0	0	0.387943	0.387943	0	0	0	0			0	0	1	0	0	0	0	0			0	0	0.387943	0	0	0	0	0			0	0	0	0	0	0	0	0		0	0	0
		0.0129665	0.0752		0.702592	0		0	0	0.410859	0.410859	0	0	0	0			0	0	1	0	0	0	0	0			0	0	0.410859	0	0	0	0	0			0	0	0	0	0	0	0	0		0	0	0
		0.0147773	0.0781		0.720913	0		0	0	0.42918	0.42918	0	0	0	0			0	0	1	0	0	0	0	0			0	0	0.42918	0	0	0	0	0			0	0	0	0	0	0	0	0		0	0	0
		0.0165654	0.081		0.735941	0		0	0	0.444208	0.444208	0	0	0	0			0	0	1	0	0	0	0	0			0	0	0.444208	0	0	0	0	0			0	0	0	0	0	0	0	0		0	0	0
		0.0183311	0.0847		0.748524	0		0	0	0.456791	0.456791	0	0	0	0			0	0	1	0	0	0	0	0			0	0	0.456791	0	0	0	0	0			0	0	0	0	0	0	0	0		0	0	0
		0.0200751	0.0858		0.759236	0		0	0	0.467504	0.467504	0	0	0	0			0	0	1	0	0	0	0	0			0	0	0.467504	0	0	0	0	0			0	0	0	0	0	0	0	0		0	0	0
	Cl	0.0016	0		0.291733	0		0	0	0	0	0	0	0	0			0	0	0	1	0	0	0	0			0	0	0	0	0	0	0	0			0	0	0	0	0	0	0	0		0	0	0
	J	0.00355653	0.0589		0.460768	0		0	0	0.169035	0.169035	0	0	0	0			0	0	0	1	0	0	0	0			0	0	0	0.169035	0	0	0	0			0	0	0	0	0	0	0	0		0	0	0
		0.00548755	0.0914		0.552213	0		0	0	0.26048	0.26048	0	0	0	0			0	0	0	1	0	0	0	0			0	0	0	0.26048	0	0	0	0			0	0	0	0	0	0	0	0		0	0	0
		0.00739359	0.1103		0.609953	0		0	0	0.318221	0.318221	0	0	0	0			0	0	0	1	0	0	0	0			0	0	0	0.318221	0	0	0	0			0	0	0	0	0	0	0	0		0	0	0
		0.00927515	0.1257		0.650038	0		0	0	0.358305	0.358305	0	0	0	0			0	0	0	1	0	0	0	0			0	0	0	0.358305	0	0	0	0			0	0	0	0	0	0	0	0		0	0	0
		0.0111326	0.1345		0.679675	0		0	0	0.387943	0.387943	0	0	0	0			0	0	0	1	0	0	0	0			0	0	0	0.387943	0	0	0	0			0	0	0	0	0	0	0	0		0	0	0
		0.0129665	0.1428		0.702592	0		0	0	0.410859	0.410859	0	0	0	0			0	0	0	1	0	0	0	0			0	0	0	0.410859	0	0	0	0			0	0	0	0	0	0	0	0		0	0	0
		0.0147773	0.1487		0.720913	0		0	0	0.42918	0.42918	0	0	0	0			0	0	0	1	0	0	0	0			0	0	0	0.42918	0	0	0	0			0	0	0	0	0	0	0	0		0	0	0
		0.0165654	0.1546		0.735941	0		0	0	0.444208	0.444208	0	0	0	0			0	0	0	1	0	0	0	0			0	0	0	0.444208	0	0	0	0			0	0	0	0	0	0	0	0		0	0	0
		0.0183311	0.1597		0.748524	0		0	0	0.456791	0.456791	0	0	0	0			0	0	0	1	0	0	0	0			0	0	0	0.456791	0	0	0	0			0	0	0	0	0	0	0	0		0	0	0
		0.0200751	0.1627		0.759236	0		0	0	0.467504	0.467504	0	0	0	0			0	0	0	1	0	0	0	0			0	0	0	0.467504	0	0	0	0			0	0	0	0	0	0	0	0		0	0	0
	Br	0	0		0.284753	0		0	0	0	0	0	0	0	0			0	0	1	0	1	0	0	0
	L	0.000339722	0.0445		0.217632	0.240271		0	0	-0.0671217	-0.0671217	0.240271	0.240271	0	0			0	0	1	0	1	0	0	0			0	0	-0.0671217	0	0.240271	0	0	0			0	0	0	0	0	0	0	0		0	0	0
		0.000675415	0.0727		0.171907	0.398569		0	0	-0.112847	-0.112847	0.398569	0.398569	0	0			0	0	1	0	1	0	0	0			0	0	-0.112847	0	0.398569	0	0	0			0	0	0	0	0	0	0	0		0	0	0
		0.00100715	0.0944		0.14034	0.505533		0	0	-0.144413	-0.144413	0.505533	0.505533	0	0			0	0	1	0	1	0	0	0			0	0	-0.144413	0	0.505533	0	0	0			0	0	0	0	0	0	0	0		0	0	0
		0.001335	0.1075		0.117831	0.580751		0	0	-0.166922	-0.166922	0.580751	0.580751	0	0			0	0	1	0	1	0	0	0			0	0	-0.166922	0	0.580751	0	0	0			0	0	0	0	0	0	0	0		0	0	0
		0.0017662	0.1193		0.0966112	0.650951		0	0	-0.188142	-0.188142	0.650951	0.650951	0	0			0	0	1	0	1	0	0	0			0	0	-0.188142	0	0.650951	0	0	0			0	0	0	0	0	0	0	0		0	0	0
		0.00219077	0.1289		0.0816425	0.700116		0	0	-0.203111	-0.203111	0.700116	0.700116	0	0			0	0	1	0	1	0	0	0			0	0	-0.203111	0	0.700116	0	0	0			0	0	0	0	0	0	0	0		0	0	0
		0.00271238	0.1354		0.0682674	0.743856		0	0	-0.216486	-0.216486	0.743856	0.743856	0	0			0	0	1	0	1	0	0	0			0	0	-0.216486	0	0.743856	0	0	0			0	0	0	0	0	0	0	0		0	0	0
		0.00332535	0.1434		0.0569755	0.780697		0	0	-0.227778	-0.227778	0.780697	0.780697	0	0			0	0	1	0	1	0	0	0			0	0	-0.227778	0	0.780697	0	0	0			0	0	0	0	0	0	0	0		0	0	0
		0.00412141	0.1487		0.0466333	0.814431		0	0	-0.23812	-0.23812	0.814431	0.814431	0	0			0	0	1	0	1	0	0	0			0	0	-0.23812	0	0.814431	0	0	0			0	0	0	0	0	0	0	0		0	0	0
		0.00517818	0.1548		0.0372905	0.844971		0	0	-0.247463	-0.247463	0.844971	0.844971	0	0			0	0	1	0	1	0	0	0			0	0	-0.247463	0	0.844971	0	0	0			0	0	0	0	0	0	0	0		0	0	0
	Br	0	0		0.284753	0		0	0	0	0	0	0	0	0			0	0	0	1	0	1	0	0
	J	0.000339722	0.0578		0.217632	0.240271		0	0	-0.0671217	-0.0671217	0.240271	0.240271	0	0			0	0	0	1	0	1	0	0			0	0	0	-0.0671217	0	0.240271	0	0			0	0	0	0	0	0	0	0		0	0	0
		0.000675415	0.0942		0.171907	0.398569		0	0	-0.112847	-0.112847	0.398569	0.398569	0	0			0	0	0	1	0	1	0	0			0	0	0	-0.112847	0	0.398569	0	0			0	0	0	0	0	0	0	0		0	0	0
		0.00100715	0.1224		0.14034	0.505533		0	0	-0.144413	-0.144413	0.505533	0.505533	0	0			0	0	0	1	0	1	0	0			0	0	0	-0.144413	0	0.505533	0	0			0	0	0	0	0	0	0	0		0	0	0
		0.001335	0.1389		0.117831	0.580751		0	0	-0.166922	-0.166922	0.580751	0.580751	0	0			0	0	0	1	0	1	0	0			0	0	0	-0.166922	0	0.580751	0	0			0	0	0	0	0	0	0	0		0	0	0
		0.0017662	0.1537		0.0966112	0.650951		0	0	-0.188142	-0.188142	0.650951	0.650951	0	0			0	0	0	1	0	1	0	0			0	0	0	-0.188142	0	0.650951	0	0			0	0	0	0	0	0	0	0		0	0	0
		0.00219077	0.1673		0.0816425	0.700116		0	0	-0.203111	-0.203111	0.700116	0.700116	0	0			0	0	0	1	0	1	0	0			0	0	0	-0.203111	0	0.700116	0	0			0	0	0	0	0	0	0	0		0	0	0
		0.00271238	0.1776		0.0682674	0.743856		0	0	-0.216486	-0.216486	0.743856	0.743856	0	0			0	0	0	1	0	1	0	0			0	0	0	-0.216486	0	0.743856	0	0			0	0	0	0	0	0	0	0		0	0	0
		0.00332535	0.1855		0.0569755	0.780697		0	0	-0.227778	-0.227778	0.780697	0.780697	0	0			0	0	0	1	0	1	0	0			0	0	0	-0.227778	0	0.780697	0	0			0	0	0	0	0	0	0	0		0	0	0
		0.00412141	0.1926		0.0466333	0.814431		0	0	-0.23812	-0.23812	0.814431	0.814431	0	0			0	0	0	1	0	1	0	0			0	0	0	-0.23812	0	0.814431	0	0			0	0	0	0	0	0	0	0		0	0	0
		0.00517818	0.2		0.0372905	0.844971		0	0	-0.247463	-0.247463	0.844971	0.844971	0	0			0	0	0	1	0	1	0	0			0	0	0	-0.247463	0	0.844971	0	0			0	0	0	0	0	0	0	0		0	0	0
	I	0	0		0.31464	0		0	0	0	0	0	0	0	0			0	0	1	0	0	0	1	0
	J	7.61118e-05	0.0246		0.276928	0.126653		0	0	-0.0377122	-0.0377122	0	0	0.126653	0.126653			0	0	1	0	0	0	1	0			0	0	-0.0377122	0	0	0	0.126653	0			0	0	0	0	0	0	0	0		0	0	0
		0.000151455	0.0501		0.241286	0.244218		0	0	-0.0733542	-0.0733542	0	0	0.244218	0.244218			0	0	1	0	0	0	1	0			0	0	-0.0733542	0	0	0	0.244218	0			0	0	0	0	0	0	0	0		0	0	0
		0.000226042	0.0735		0.208405	0.350896		0	0	-0.106235	-0.106235	0	0	0.350896	0.350896			0	0	1	0	0	0	1	0			0	0	-0.106235	0	0	0	0.350896	0			0	0	0	0	0	0	0	0		0	0	0
		0.000299882	0.0901		0.178912	0.445175		0	0	-0.135728	-0.135728	0	0	0.445175	0.445175			0	0	1	0	0	0	1	0			0	0	-0.135728	0	0	0	0.445175	0			0	0	0	0	0	0	0	0		0	0	0
		0.000372989	0.1102		0.153223	0.526241		0	0	-0.161417	-0.161417	0	0	0.526241	0.526241			0	0	1	0	0	0	1	0			0	0	-0.161417	0	0	0	0.526241	0			0	0	0	0	0	0	0	0		0	0	0
		0.000445372	0.1219		0.13144	0.594231		0	0	-0.183201	-0.183201	0	0	0.594231	0.594231			0	0	1	0	0	0	1	0			0	0	-0.183201	0	0	0	0.594231	0			0	0	0	0	0	0	0	0		0	0	0
		0.000540775	0.1363		0.108062	0.666449		0	0	-0.206578	-0.206578	0	0	0.666449	0.666449			0	0	1	0	0	0	1	0			0	0	-0.206578	0	0	0	0.666449	0			0	0	0	0	0	0	0	0		0	0	0
		0.000658285	0.1509		0.086384	0.732741		0	0	-0.228256	-0.228256	0	0	0.732741	0.732741			0	0	1	0	0	0	1	0			0	0	-0.228256	0	0	0	0.732741	0			0	0	0	0	0	0	0	0		0	0	0
		0.0007968	0.1641		0.0683208	0.787495		0	0	-0.246319	-0.246319	0	0	0.787495	0.787495			0	0	1	0	0	0	1	0			0	0	-0.246319	0	0	0	0.787495	0			0	0	0	0	0	0	0	0		0	0	0
		0.00100746	0.1734		0.0506031	0.84079		0	0	-0.264037	-0.264037	0	0	0.84079	0.84079			0	0	1	0	0	0	1	0			0	0	-0.264037	0	0	0	0.84079	0			0	0	0	0	0	0	0	0		0	0	0
		0.00126374	0.1788		0.0377044	0.879345		0	0	-0.276936	-0.276936	0	0	0.879345	0.879345			0	0	1	0	0	0	1	0			0	0	-0.276936	0	0	0	0.879345	0			0	0	0	0	0	0	0	0		0	0	0
																		0	0	0	1	0	0	0	1
	I	0	0		0.31464	0		0	0	0	0	0	0	0	0			0	0	0	1	0	0	0	1			0	0	0	0	0	0	0	0			0	0	0	0	0	0	0	0		0	0	0
	L	7.61118e-05	0.0165		0.276928	0.126653		0	0	-0.0377122	-0.0377122	0	0	0.126653	0.126653			0	0	0	1	0	0	0	1			0	0	0	-0.0377122	0	0	0	0.126653			0	0	0	0	0	0	0	0		0	0	0
		0.000151455	0.0324		0.241286	0.244218		0	0	-0.0733542	-0.0733542	0	0	0.244218	0.244218			0	0	0	1	0	0	0	1			0	0	0	-0.0733542	0	0	0	0.244218			0	0	0	0	0	0	0	0		0	0	0
		0.000226042	0.0471		0.208405	0.350896		0	0	-0.106235	-0.106235	0	0	0.350896	0.350896			0	0	0	1	0	0	0	1			0	0	0	-0.106235	0	0	0	0.350896			0	0	0	0	0	0	0	0		0	0	0
		0.000299882	0.0571		0.178912	0.445175		0	0	-0.135728	-0.135728	0	0	0.445175	0.445175			0	0	0	1	0	0	0	1			0	0	0	-0.135728	0	0	0	0.445175			0	0	0	0	0	0	0	0		0	0	0
		0.000372989	0.0694		0.153223	0.526241		0	0	-0.161417	-0.161417	0	0	0.526241	0.526241			0	0	0	1	0	0	0	1			0	0	0	-0.161417	0	0	0	0.526241			0	0	0	0	0	0	0	0		0	0	0
		0.000445372	0.0766		0.13144	0.594231		0	0	-0.183201	-0.183201	0	0	0.594231	0.594231			0	0	0	1	0	0	0	1			0	0	0	-0.183201	0	0	0	0.594231			0	0	0	0	0	0	0	0		0	0	0
		0.000540775	0.0852		0.108062	0.666449		0	0	-0.206578	-0.206578	0	0	0.666449	0.666449			0	0	0	1	0	0	0	1			0	0	0	-0.206578	0	0	0	0.666449			0	0	0	0	0	0	0	0		0	0	0
		0.000658285	0.0941		0.086384	0.732741		0	0	-0.228256	-0.228256	0	0	0.732741	0.732741			0	0	0	1	0	0	0	1			0	0	0	-0.228256	0	0	0	0.732741			0	0	0	0	0	0	0	0		0	0	0
		0.0007968	0.1018		0.0683208	0.787495		0	0	-0.246319	-0.246319	0	0	0.787495	0.787495			0	0	0	1	0	0	0	1			0	0	0	-0.246319	0	0	0	0.787495			0	0	0	0	0	0	0	0		0	0	0
		0.00100746	0.1068		0.0506031	0.84079		0	0	-0.264037	-0.264037	0	0	0.84079	0.84079			0	0	0	1	0	0	0	1			0	0	0	-0.264037	0	0	0	0.84079			0	0	0	0	0	0	0	0		0	0	0
		0.00126374	0.1116		0.0377044	0.879345		0	0	-0.276936	-0.276936	0	0	0.879345	0.879345			0	0	0	1	0	0	0	1			0	0	0	-0.276936	0	0	0	0.879345			0	0	0	0	0	0	0	0		0	0	0
																																						0.00861301	0	-0.00498714	0	0	0	0	0		0.00861301	0	-0.00498714
																																						0.00861301	0	-0.00498714	0	0	0	0	0		1	2	3
																																						0	0.00861301	0	-0.00498714	0	0	0	0		1	2	3
																																						-0.00498714	0	0.0283131	0	-0.0142255	0	-0.0146968	0		1	2	3
																																						0	-0.00498714	0	0.0283131	0	-0.0142255	0	-0.0146968		1	2	3
																																						0	0	-0.0142255	0	0.0490047	0	0	0		1	2	3
																																						0	0	0	-0.0142255	0	0.0490047	0	0		1	2	3
																																						0	0	-0.0146968	0	0	0	0.0472232	0		1	2	3
																																						0	0	0	-0.0146968	0	0	0	0.0472232		1	2	3
																																						136.153	0	34.6266	0	10.0517	0	10.7765	0		-0.000928566	-0.0016308	-0.00202921
																																						0	136.153	0	34.6266	0	10.0517	0	10.7765		-0.000928566	-0.0016308	-0.00202921
																																						34.6266	0	59.8016	0	17.3597	0	18.6115	0		-0.000928566	-0.0016308	-0.00202921
																																						0	34.6266	0	59.8016	0	17.3597	0	18.6115		-0.000928566	-0.0016308	-0.00202921
																																						10.0517	0	17.3597	0	25.4455	0	5.40268	0		-0.000928566	-0.0016308	-0.00202921
																																						0	10.0517	0	17.3597	0	25.4455	0	5.40268		-0.000928566	-0.0016308	-0.00202921
																																						10.7765	0	18.6115	0	5.40268	0	26.9683	0		-0.000928566	-0.0016308	-0.00202921
																																						0	10.7765	0	18.6115	0	5.40268	0	26.9683		-0.000928566	-0.0016308	-0.00202921
																																						-0.126427	0	-0.0702645	0	0.0903845	0	0.10471	0		-0.00159731		-0.00159731
																																						0	-0.222038	0	0.0517598	0	0.117147	0	0.0653798		0.0122483
																																						-0.0321531	0	-0.12135	0	0.156098	0	0.180838	0		0.183433
																																						0	-0.056469	0	0.0893914	0	0.202318	0	0.112914		0.348154
																																						-0.00933365	0	-0.0352264	0	0.228806	0	0.0524952	0		0.236741
																																						0	-0.0163923	0	0.0259492	0	0.296554	0	0.0327774		0.338888
																																						-0.0100067	0	-0.0377665	0	0.0485808	0	0.262037	0		0.262845
																																						0	-0.0175743	0	0.0278204	0	0.0629654	0	0.163613		0.236825
[truncated: 44 more columns]
